# Supplementary material for: Improving obesity research: Unveiling metabolic pathways through a 3D In vitro model of adipocytes using 3T3-L1 cells
Source: PLoS One. 2024 May 31;19(5):e0303612. doi: 10.1371/journal.pone.0303612 (PMC11142712; doi:10.1371/journal.pone.0303612)
Supplement: S2 File — (ZIP) [file pone.0303612.s002.zip]

Archive with 3 entries (3 files):
- Supl Material_Avelino PLOS/Sup Material 3_Input Data_MetaboloAnalyst.xlsx
- Supl Material_Avelino PLOS/Sup Material_PLOS Avelino et al.pdf
- Supl Material_Avelino PLOS/Supl Material 2_MetaboAnalyst_result_pathway.csv
