# Supplementary material for: Improving obesity research: Unveiling metabolic pathways through a 3D In vitro model of adipocytes using 3T3-L1 cells
Source: PLoS One. 2024 May 31;19(5):e0303612. doi: 10.1371/journal.pone.0303612 (PMC11142712; doi:10.1371/journal.pone.0303612)
Supplement: S2 File — (ZIP) [file pone.0303612.s002.zip › Supl Material_Avelino PLOS/Sup Material 3_Input Data_MetaboloAnalyst.xlsx]

## Sheet: Protein ID
LFQ intensity ND_1	LFQ intensity ND_2	LFQ intensity ND_3	LFQ intensity WA_1	LFQ intensity WA_2	LFQ intensity WA_3	LFQ intensity WA_TNF_1	LFQ intensity WA_TNF_2	LFQ intensity WA_TNF_3	LFQ intensity WAT_1	LFQ intensity WAT_2	LFQ intensity WAT_3	LFQ intensity WAT_HFD_1	LFQ intensity WAT_HFD_2	LFQ intensity WAT_HFD_3	Protein IDs
ND	ND	ND	WA	WA	WA	WA_TNF	WA_TNF	WA_TNF	WAT	WAT	WAT	WAT_HFD	WAT_HFD	WAT_HFD
28.3121	28.5906	28.4501	30.0148	30.0882	29.2146	31.5774	31.2852	31.306	25.7427	25.7317	25.8131	26.0602	26.2683	25.849	sp|P20029|BIP_MOUSE
19.7671	19.6278	19.7429	18.8608	18.4263	NaN	19.5812	19.4471	19.0199	24.8428	24.9693	24.5751	24.6544	24.0189	24.8584	sp|Q9CQ62|DECR_MOUSE
27.9547	28.0278	27.9521	28.1335	28.0854	27.2634	29.2698	29.1764	28.9203	25.547	25.2358	25.801	25.7195	26.1206	25.6225	sp|P27773|PDIA3_MOUSE
22.4119	23.1801	23.1969	21.4112	21.1052	19.9955	20.8637	21.8336	21.1376	24.6366	24.4152	24.5389	24.0804	24.4366	24.1453	sp|Q8BWT1|THIM_MOUSE
26.1407	26.6305	25.8731	27.882	28.0454	28.9793	28.0729	27.7332	27.9734	19.6443	19.1996	20.0347	19.6783	19.168	19.3162	CON__Q9TRI1
23.2691	22.9635	22.6519	26.1483	25.6188	26.0863	24.2423	23.3159	25.6839	31.6241	31.5196	31.6323	31.5192	31.3197	31.1023	tr|A8DUK4|A8DUK4_MOUSE
24.0156	24.1009	24.2814	21.4955	21.0162	NaN	21.4161	20.6142	20.7088	25.6723	26.0772	25.9024	25.7466	26.1442	25.8709	sp|P14152|MDHC_MOUSE
23.2441	22.122	22.0318	19.4693	20.0292	NaN	19.5947	19.8193	18.9637	23.4305	23.6618	22.7803	23.2021	22.2629	23.1736	tr|A0A0R4J083|A0A0R4J083_MOUSE
22.5372	22.2812	22.5137	23.145	22.8295	22.4586	23.7248	23.599	23.7363	24.2071	24.353	23.8022	24.0165	23.7865	24.4368	sp|P97807-2|FUMH-2_MOUSE
27.316	26.6828	27.2114	27.1053	26.9387	25.8689	28.6332	28.0946	28.1777	24.1996	23.776	23.6323	24.5103	24.0741	24.3892	sp|P09103|PDIA1_MOUSE
18.1446	18.1986	18.1457	NaN	NaN	NaN	NaN	NaN	NaN	29.0741	29.1383	29.0938	28.8341	28.6841	29.4099	sp|Q8CGN5|PLIN1_MOUSE
22.5551	22.9623	22.1457	21.6187	20.7582	NaN	22.4137	22.3611	21.7537	25.2911	25.3891	25.3029	24.7746	24.7968	25.1932	sp|Q8QZT1|THIL_MOUSE
23.0156	22.3213	22.5329	19.8387	19.7991	18.5617	NaN	NaN	NaN	28.4392	28.2368	28.6763	28.5538	27.736	27.9683	sp|P04117|FABP4_MOUSE
27.1575	26.7927	27.2545	28.1643	28.0214	27.3862	29.9564	29.8697	29.7913	24.896	24.8658	24.9348	24.9234	24.8986	24.9071	sp|P08113|ENPL_MOUSE
20.9307	21.2787	21.1559	20.3817	20.7235	18.5895	17.977	19.2478	19.1506	24.4326	24.3893	23.7947	24.137	23.5505	23.958	sp|Q99JY0|ECHB_MOUSE
19.6029	20.2791	20.3123	NaN	16.7843	NaN	19.3274	19.6091	18.3025	22.9552	24.0256	22.731	22.7742	23.0561	22.9652	sp|Q8BMS1|ECHA_MOUSE
25.1426	25.4623	25.1491	27.7276	27.8112	27.2436	27.6689	27.4177	27.6996	23.6868	23.6954	23.4842	23.2681	23.7955	23.222	sp|P67778|PHB_MOUSE
21.3576	21.0893	20.8756	18.8528	17.9364	NaN	20.5064	20.0418	21.6373	24.9402	24.5429	24.3426	24.141	23.6934	24.5653	sp|Q9DCW4|ETFB_MOUSE
19.3926	20.2681	19.6986	19.1114	19.0521	17.8999	19.5308	20.1286	18.7459	23.7585	25.0144	24.3613	23.2115	23.4253	24.7878	sp|Q8BH95|ECHM_MOUSE
23.2051	23.1588	23.5194	20.9278	19.7375	NaN	21.4997	21.5272	22.2272	27.1404	26.7679	26.957	25.4716	25.8268	26.0912	sp|P47738|ALDH2_MOUSE
21.0215	20.1929	20.1833	18.5271	19.3827	19.325	20.8171	20.6221	21.3092	23.4641	22.8753	23.6147	21.789	23.1053	23.3562	sp|Q60597-2|ODO1-2_MOUSE
25.3664	24.7055	24.9893	20.9634	20.7596	NaN	21.8601	22.0163	22.3026	23.5111	23.1265	23.6634	23.8177	23.0334	23.8274	tr|B7FAU9|B7FAU9_MOUSE
19.018	19.4903	19.6234	19.5916	NaN	NaN	NaN	NaN	NaN	23.4519	23.5354	23.2862	23.4328	22.8394	23.8034	sp|Q07417|ACADS_MOUSE
21.8413	20.9066	21.9018	19.2378	20.4146	17.774	21.8306	21.205	20.9893	24.4158	24.7475	24.4867	24.1134	24.0179	24.8998	sp|Q61425|HCDH_MOUSE
23.6724	23.5621	23.8029	18.4251	19.4419	NaN	NaN	NaN	NaN	26.9992	26.8569	26.5303	27.4122	27.0155	27.4822	tr|A0A571BEC9|A0A571BEC9_MOUSE
21.6123	20.9745	21.1562	21.2989	20.4763	18.8673	21.2889	20.4758	21.1842	24.4855	24.7122	24.3715	24.3471	23.8003	24.5907	sp|P42125|ECI1_MOUSE
22.8288	22.3657	22.7361	21.7178	21.6064	21.1817	21.7127	21.9631	21.9466	24.3031	24.8953	24.3597	25.1488	25.1184	24.8689	sp|P51660|DHB4_MOUSE
21.5928	20.2222	22.5278	18.0258	17.0467	NaN	NaN	18.0782	17.0393	27.7962	28.7776	28.3393	27.8595	27.4819	29.2398	sp|P19096|FAS_MOUSE
22.7341	21.8973	22.4727	22.7216	22.0758	21.4492	25.7267	24.9684	24.3121	20.6527	21.6887	21.2648	21.1909	21.0141	20.4372	sp|P08003|PDIA4_MOUSE
24.32	24.2665	24.2937	22.7902	22.2311	19.5566	22.8431	23.2921	22.6235	25.534	25.5686	25.3297	25.0005	24.8076	25.5627	sp|Q99KI0|ACON_MOUSE
23.9914	24.0046	24.1315	26.5975	26.4756	25.6569	26.9157	26.6154	26.5103	25.1045	25.3679	24.9134	24.6716	24.7302	25.0334	sp|Q9DB77|QCR2_MOUSE
23.4423	22.3047	23.5624	19.8806	NaN	NaN	20.4762	20.8829	21.2145	24.931	24.8691	24.2539	25.9045	25.0801	25.6025	sp|Q61753|SERA_MOUSE
23.2666	22.3172	24.2318	22.344	21.3967	21.2726	20.9589	20.8573	20.2579	25.4815	25.8139	25.2151	25.2893	24.8131	25.4482	sp|Q93092|TALDO_MOUSE
15.6953	NaN	NaN	NaN	NaN	NaN	18.8581	NaN	NaN	19.1099	19.6041	19.3488	19.1201	19.0639	19.2664	sp|Q62425|NDUA4_MOUSE
20.2816	19.4473	21.3232	NaN	NaN	20.1317	NaN	19.4102	19.0746	27.7725	28.2997	27.4602	27.5184	26.6033	27.7475	tr|G5E8R3|G5E8R3_MOUSE
26.0859	26.3369	26.6759	27.3309	27.2495	25.6955	27.869	27.9886	28.0346	26.4561	26.3247	26.7108	26.9484	26.9641	27.1323	sp|P07356|ANXA2_MOUSE
22.0838	22.9527	21.8071	23.688	23.5815	21.6179	25.4769	25.1714	25.6321	19.2727	20.6824	19.961	19.4138	19.5771	19.2479	sp|Q9JKR6|HYOU1_MOUSE
27.7331	27.5245	27.8563	27.1613	27.2199	25.8921	28.5693	28.4328	28.5627	25.2246	25.2911	25.1762	26.2432	25.2508	25.422	sp|P19324|SERPH_MOUSE
20.7682	21.2209	20.9541	NaN	NaN	NaN	20.9548	NaN	21.0786	21.3953	21.9792	21.3429	21.5956	21.244	22.2116	sp|Q8BFR5|EFTU_MOUSE
18.5458	18.2055	18.6946	NaN	NaN	NaN	NaN	NaN	NaN	26.1058	26.7165	25.9087	25.052	25.2976	25.6937	sp|Q9EQ20|MMSA_MOUSE
NaN	18.6161	19.0615	17.8836	18.1739	NaN	NaN	NaN	NaN	24.8314	23.9613	23.3433	24.3189	23.1091	24.1274	sp|P45952|ACADM_MOUSE
23.7877	24.6655	23.7003	26.3525	26.3515	25.5167	26.1571	25.5342	25.7571	24.4307	24.5616	24.0549	23.8509	23.6217	24.0019	sp|Q9CZ13|QCR1_MOUSE
28.2309	27.7299	28.3427	23.7139	22.2014	20.8639	19.2326	18.7185	16.744	24.4123	24.6559	24.6246	23.832	23.4705	24.3664	sp|Q91WU0|CES1F_MOUSE
31.3351	31.796	31.558	34.0255	33.4015	33.8994	33.4756	33.4012	33.6413	29.1405	24.7647	25.1272	24.224	25.5602	25.9873	CON__P02769
19.464	20.2529	19.2725	20.4282	20.3256	19.1751	20.4278	20.5186	20.2751	18.875	19.07	18.5834	18.3848	18.7357	17.7	sp|Q9CQR4|ACO13_MOUSE
26.1239	26.6701	26.5832	27.9148	27.7003	26.5052	27.9571	27.9109	27.8563	26.694	26.9652	26.547	26.278	26.1193	26.5852	sp|P08249|MDHM_MOUSE
20.2709	NaN	20.1989	NaN	NaN	NaN	NaN	NaN	NaN	23.1901	23.114	22.8868	22.6172	22.7673	22.7908	sp|P16125|LDHB_MOUSE
26.3335	26.456	26.4874	22.3645	20.199	NaN	21.7458	21.8501	21.802	27.0594	27.6132	26.9457	27.0501	27.109	27.1132	sp|P40142|TKT_MOUSE
26.7127	24.8417	26.4129	26.0636	25.9414	26.2557	27.1622	27.3002	26.8176	22.5395	22.1191	22.6064	21.8133	21.8447	21.5676	sp|P09528|FRIH_MOUSE
18.4277	17.8992	18.9056	18.0972	18.2919	NaN	19.407	18.8902	18.8842	20.4681	21.0708	19.1246	20.5057	19.802	19.1938	sp|P20108|PRDX3_MOUSE
19.288	18.1683	21.1653	17.744	NaN	NaN	NaN	16.4504	17.0906	22.649	23.2033	21.9245	22.0507	22.5639	22.4692	sp|P50544|ACADV_MOUSE
20.2587	19.4461	NaN	NaN	20.1784	19.3754	22.5187	21.2973	21.6326	20.8023	20.6629	20.2804	20.4956	21.723	21.5634	tr|Q9CQB4|Q9CQB4_MOUSE
18.4505	18.7036	NaN	NaN	NaN	NaN	NaN	NaN	NaN	21.7679	21.5802	21.0451	21.385	21.3683	21.2111	sp|Q9D172|GAL3A_MOUSE
19.442	20.0856	NaN	NaN	NaN	NaN	20.5459	20.7167	19.2955	22.2541	22.6775	22.2443	21.7077	21.6575	22.2684	sp|Q9CQA3|SDHB_MOUSE
14.8833	15.3599	20.4665	17.1788	19.3212	18.0131	NaN	17.0421	21.2396	32.0086	31.6984	32.0869	31.3644	30.6106	31.6344	sp|P07724|ALBU_MOUSE
24.1059	23.0057	24.3365	NaN	NaN	NaN	19.9484	20.4546	20.5995	25.8014	25.8902	26.21	26.633	27.1785	25.9455	sp|P10649|GSTM1_MOUSE
21.5782	22.777	22.4309	19.6807	18.0641	NaN	19.3556	19.9466	NaN	23.041	24.6463	23.0428	22.5572	23.5592	23.3012	sp|Q9D051|ODPB_MOUSE
20.5246	19.7595	20.306	NaN	NaN	NaN	NaN	21.533	NaN	26.797	27.3065	27.1988	26.8301	26.3883	27.2687	sp|Q8VCT4|CES1D_MOUSE
NaN	NaN	NaN	NaN	19.5305	19.6693	NaN	NaN	NaN	31.3826	31.3029	31.1442	29.9232	30.7809	31.4079	sp|P16015|CAH3_MOUSE
22.819	21.7167	22.4643	19.364	19.7225	NaN	21.7383	22.1291	21.7795	26.5152	26.7859	27.2635	26.9143	26.9278	27.2922	sp|Q04857|CO6A1_MOUSE
22.6188	23.016	23.0056	20.8995	22.2685	18.3508	22.5358	21.4193	22.5427	25.4799	25.4897	24.8473	24.7908	24.562	25.3688	sp|Q99LC5|ETFA_MOUSE
22.0248	20.7998	20.9311	20.1033	20.0485	20.8522	20.6128	21.4007	21.4243	25.2201	24.4101	25.2328	24.8577	25.2869	25.0477	sp|Q9WTI7-2|MYO1C-2_MOUSE
18.9429	18.6435	18.8632	19.0802	NaN	NaN	19.3016	20.7072	20.2104	23.5548	23.4815	22.5729	22.6586	21.7995	22.5024	sp|Q3ULD5|MCCB_MOUSE
19.5528	19.8949	18.6731	NaN	NaN	NaN	NaN	19.2687	19.3061	21.4549	21.4833	21.0784	19.8432	20.7178	21.4392	tr|Q6PF96|Q6PF96_MOUSE
22.2287	22.5811	21.455	23.886	24.2148	23.083	25.6726	25.5359	25.4499	23.6263	23.6381	23.4072	22.3741	22.1616	22.8592	sp|Q9D2G2|ODO2_MOUSE
20.4824	20.9825	20.1671	NaN	20.8287	NaN	21.2235	21.0168	21.0889	20.8408	22.5499	22.2384	21.5294	21.4299	21.7525	sp|Q9CQ75|NDUA2_MOUSE
19.5249	20.374	19.3192	19.9036	19.7831	NaN	19.5989	19.8345	18.759	21.5899	21.3168	20.789	19.8808	21.5166	22.0194	sp|Q9Z1P6|NDUA7_MOUSE
26.7686	27.3106	26.6636	24.4753	24.4681	23.0495	23.7922	23.577	24.2703	27.1528	27.3392	27.7372	27.4176	27.1305	27.6551	tr|E9Q616|E9Q616_MOUSE
23.4842	23.6808	23.8442	25.3974	25.2756	24.7532	25.8194	25.7382	25.8577	24.2308	24.1566	24.261	23.8818	24.1558	24.1864	sp|P26443|DHE3_MOUSE
25.4859	26.1376	25.8623	26.8767	27.0729	25.5334	28.1604	28.2328	28.3446	22.4586	22.7303	22.7321	23.2285	22.7361	22.1682	sp|Q60932-2|VDAC1-2_MOUSE
19.2351	19.2996	18.9722	NaN	NaN	NaN	NaN	NaN	NaN	22.1117	21.0644	22.2216	22.126	20.9278	20.7167	sp|Q9Z2I9|SUCB1_MOUSE
22.4333	23.0624	22.1446	21.6447	21.4763	20.8778	21.6441	21.6921	21.5238	24.0232	24.184	23.1758	24.0772	21.8431	24.0008	sp|O08749|DLDH_MOUSE
20.4791	21.3201	21.771	21.7889	22.9807	NaN	22.208	22.4543	21.7316	22.9918	23.0108	22.9406	22.1667	21.9641	22.6836	sp|Q91VD9|NDUS1_MOUSE
NaN	19.9332	NaN	NaN	NaN	NaN	NaN	NaN	NaN	20.4229	20.714	19.848	20.1283	20.0145	20.1033	sp|P52503|NDUS6_MOUSE
17.8784	NaN	16.5686	NaN	17.4165	NaN	18.4866	17.415	NaN	20.0564	21.5446	20.0299	21.5834	20.2073	22.688	tr|Q91VA7|Q91VA7_MOUSE
19.3484	19.7978	19.5633	NaN	20.4376	NaN	21.6787	20.7319	20.7942	21.0345	21.4319	20.3075	20.4049	21.3964	21.2413	sp|Q9CQZ5|NDUA6_MOUSE
19.759	19.9693	21.2153	NaN	19.5784	NaN	21.2496	21.6494	22.2722	21.3194	22.5228	21.9631	21.6476	21.0125	21.8948	sp|Q8BMF4|ODP2_MOUSE
20.9053	18.06	20.3911	17.5528	19.5259	NaN	19.6358	NaN	NaN	26.9428	26.5703	27.0844	28.4816	26.9222	27.7312	sp|Q8BH64|EHD2_MOUSE
20.2625	20.9259	20.6262	NaN	NaN	NaN	NaN	NaN	NaN	22.7461	22.8647	21.9032	22.3831	22.0068	22.1111	tr|Q3U3J1|Q3U3J1_MOUSE
18.2801	21.1854	19.6464	17.4563	NaN	NaN	20.3568	NaN	NaN	21.9904	22.5668	22.3106	23.2518	21.9053	23.4108	sp|Q9D6R2|IDH3A_MOUSE
21.8036	22.3861	21.406	20.8361	20.3527	19.227	20.195	19.6451	19.3217	24.9667	26.4154	25.5437	25.8353	26.0249	26.3579	sp|Q91VJ2|CAVN3_MOUSE
NaN	19.0882	19.0796	NaN	NaN	NaN	NaN	NaN	NaN	22.1356	21.7822	21.4265	21.2251	21.1123	21.4305	sp|P50171|DHB8_MOUSE
27.8881	28.1972	28.3388	29.6357	29.8275	30.4592	29.5511	29.5034	29.7177	28.2877	28.1449	28.5097	28.3867	28.4422	28.3232	CON__P00761
NaN	21.0784	20.311	22.241	22.5983	NaN	22.5903	22.6244	22.7268	21.3055	21.5	20.6929	20.6202	21.3859	21.3621	sp|Q9QYR9|ACOT2_MOUSE
23.638	24.6482	23.1643	24.8943	24.5144	23.1393	23.6037	23.791	23.7549	24.4757	25.0488	24.553	23.902	24.5133	24.5598	sp|P12787|COX5A_MOUSE
21.5916	21.0774	21.6136	NaN	NaN	NaN	NaN	NaN	NaN	24.2833	23.9549	23.7235	23.9514	23.3418	23.9627	sp|Q9WTP7|KAD3_MOUSE
24.8382	23.8468	23.9551	24.1706	23.3477	22.8819	24.5833	24.3432	24.0546	23.0987	23.2291	23.297	23.1058	22.9538	23.5636	sp|Q8BHN3|GANAB_MOUSE
21.9112	21.8032	22.1516	21.2403	20.9528	NaN	22.4152	21.9442	21.9495	19.8758	20.7897	20.2788	19.663	20.0911	19.6973	sp|Q9WTM5|RUVB2_MOUSE
26.1027	26.0711	25.5179	24.1585	22.7451	21.8859	23.3581	23.2666	23.1568	26.8924	27.0283	26.8206	26.869	26.8394	27.1336	sp|P61982|1433G_MOUSE
25.8519	25.8579	25.8571	23.0633	21.8155	NaN	22.5613	22.7243	22.4314	25.1015	25.4248	25.1782	25.2027	24.856	25.002	sp|Q923D2|BLVRB_MOUSE
21.4523	21.6787	21.4192	NaN	NaN	NaN	NaN	NaN	NaN	22.8224	22.8968	23.1882	23.5962	23.2557	23.5024	sp|P31324|KAP3_MOUSE
23.2299	22.6793	23.4068	21.1661	NaN	NaN	NaN	20.8506	19.8599	24.7669	24.0597	24.0925	24.2555	24.1106	24.4804	sp|P26039|TLN1_MOUSE
27.2083	25.5688	27.2849	23.325	23.2936	21.9983	25.8653	26.1713	25.7018	25.0274	24.7467	24.9788	25.0614	25.0904	25.1884	sp|Q8VDD5|MYH9_MOUSE
24.1202	23.6404	24.0964	22.558	22.3227	21.6565	22.9809	22.6465	22.7576	21.94	21.656	21.7668	22.2612	22.0258	21.847	sp|P50516|VATA_MOUSE
27.6554	28.0187	27.7402	25.9354	25.6262	25.5982	26.5679	26.7019	26.2391	27.4886	28.2994	27.7221	27.8069	27.6788	28.2108	sp|Q6ZWY9|H2B1C_MOUSE
19.876	21.2485	20.3635	21.3636	20.2005	19.5114	NaN	19.4555	20.2964	25.2146	25.1828	25.2913	25.1721	25.0486	25.6913	tr|F8VQJ3|F8VQJ3_MOUSE
24.5766	24.8475	24.7757	24.171	23.3958	21.5888	24.7832	23.5793	24.5832	24.7478	24.7159	24.3311	25.9725	25.0491	25.5991	sp|P10107|ANXA1_MOUSE
22.4229	22.679	22.7016	22.7687	22.7238	22.827	21.8852	21.8467	22.1786	21.5211	20.9195	21.5483	21.1545	21.6424	21.2612	sp|Q8VEK3|HNRPU_MOUSE
18.4611	NaN	18.4113	NaN	NaN	NaN	NaN	NaN	NaN	21.388	22.0493	20.9009	21.9088	21.9559	22.3078	sp|P70404|IDHG1_MOUSE
23.2555	22.736	22.8716	NaN	NaN	NaN	20.2288	20.8947	21.081	23.5048	24.0191	24.2876	23.8665	23.8025	23.712	sp|Q00612|G6PD1_MOUSE
23.7974	23.7656	23.8473	24.9204	23.5286	23.4214	25.5446	25.2238	24.7481	23.1412	23.3818	22.6248	23.1611	22.7006	23.4085	sp|Q64433|CH10_MOUSE
22.5657	18.6251	18.7815	25.6067	21.1729	24.9111	19.351	23.1084	23.6593	31.8451	32.1877	31.5518	32.0458	31.246	31.5614	tr|Q91VB8|Q91VB8_MOUSE
19.8085	19.7661	NaN	NaN	NaN	NaN	NaN	NaN	NaN	24.5761	25.1676	24.655	24.5488	25.3034	25.1048	sp|P97927|LAMA4_MOUSE
21.5429	22.805	21.6691	21.0092	19.0634	NaN	20.5775	19.6628	21.0158	22.8959	23.2043	22.9272	22.9418	22.7894	23.0861	sp|Q8K2B3|SDHA_MOUSE
19.3648	18.1309	18.4434	NaN	NaN	NaN	17.9451	19.5544	NaN	23.0798	22.9765	22.6551	21.4466	21.4702	22.5383	sp|Q8QZS1|HIBCH_MOUSE
NaN	NaN	NaN	NaN	NaN	NaN	NaN	NaN	NaN	25.6341	25.512	25.6303	24.871	24.9991	24.7655	tr|D3YTY9|D3YTY9_MOUSE
21.253	18.9928	21.6946	NaN	NaN	NaN	21.7073	22.7464	22.579	24.1204	24.1921	23.6576	24.1509	23.7912	24.4189	sp|Q9CZU6|CISY_MOUSE
24.5542	25.2593	24.6752	22.9899	22.1084	21.6504	23.3272	22.4449	22.8331	21.9671	21.8101	21.5158	22.4882	22.7123	22.627	sp|P62814|VATB2_MOUSE
23.9503	23.2551	23.9395	23.124	23.0189	22.4328	23.7463	23.7629	23.73	22.8282	22.2866	22.7997	23.7012	23.2089	23.4604	sp|Q9D8N0|EF1G_MOUSE
18.368	18.6597	NaN	NaN	NaN	NaN	NaN	NaN	NaN	25.4092	25.976	25.3339	25.082	25.7125	25.0861	sp|P15105|GLNA_MOUSE
NaN	NaN	NaN	NaN	NaN	NaN	NaN	NaN	NaN	24.2465	24.5989	24.2999	24.4173	24.1955	24.4695	tr|A2AJY7|A2AJY7_MOUSE
23.294	23.1763	22.7574	21.2813	20.6991	NaN	21.2068	20.585	21.0385	22.6307	22.4556	22.7127	22.4113	22.5798	22.2879	sp|Q9QUM9|PSA6_MOUSE
26.0799	25.8199	26.1708	22.9887	21.248	21.3657	23.001	23.1357	23.4081	24.3937	24.4621	24.4127	24.9088	24.8169	25.092	sp|P58252|EF2_MOUSE
25.2804	24.2489	24.9019	21.5432	NaN	NaN	22.6241	22.4156	NaN	25.5227	25.4214	25.1928	25.621	24.9083	25.2215	sp|Q61171|PRDX2_MOUSE
27.5588	27.1589	27.6176	25.474	24.8137	23.6738	26.0386	26.2436	26.2225	27.7704	27.6536	27.7942	28.2973	28.4307	28.1171	sp|P68372|TBB4B_MOUSE
23.1683	22.3661	23.1783	22.9468	22.6577	22.5431	25.7486	24.8091	25.2247	22.9586	22.6728	22.6037	22.9204	23.7339	22.4129	sp|Q922R8|PDIA6_MOUSE
NaN	20.6266	NaN	NaN	NaN	NaN	20.7946	NaN	21.4625	20.4828	20.6714	19.9956	20.4795	20.818	20.3084	sp|Q9CPP6|NDUA5_MOUSE
26.5145	25.6373	26.4078	23.6078	23.4924	NaN	24.395	23.9765	24.3226	25.9343	26.0843	26.1413	25.7084	26.3084	25.4154	sp|Q64523|H2A2C_MOUSE
23.4858	23.3801	23.3328	22.6529	22.1825	21.4154	23.6285	22.8068	23.0472	21.633	21.1951	21.5866	21.2364	21.7657	21.1289	sp|Q99K48|NONO_MOUSE
25.0117	24.9354	24.9608	21.5611	NaN	NaN	20.7315	20.4507	21.0427	23.9417	23.9162	24.233	24.449	24.6685	23.9342	sp|Q9JII6|AK1A1_MOUSE
23.6257	23.2116	24.4664	21.7827	21.3043	21.1199	24.0713	23.2693	23.9638	26.1977	26.1618	26.3007	27.1893	27.1768	27.0125	sp|P08207|S10AA_MOUSE
19.979	18.9893	19.9219	NaN	NaN	NaN	21.5467	NaN	20.0013	24.9989	25.0103	24.405	22.5428	22.6275	23.3362	tr|O88374|O88374_MOUSE
27.2654	26.9577	25.4917	22.79	23.1465	22.2583	23.4532	22.6658	22.6426	18.5944	17.6503	19.1759	18.4956	20.1837	18.0409	sp|Q07797|LG3BP_MOUSE
25.7312	25.1341	25.7704	23.4418	22.7989	21.2377	24.2497	24.1267	24.3239	24.9653	24.8501	24.835	25.4554	24.9784	24.8489	sp|P99024|TBB5_MOUSE
21.9612	22.6325	22.1517	22.39	21.9215	NaN	23.3054	NaN	NaN	25.7243	25.8408	25.1374	24.8715	25.6461	24.9939	sp|P32020-2|NLTP-2_MOUSE
26.2407	24.8876	26.3686	22.3838	22.2663	22.4409	23.2354	23.7726	24.2193	25.4704	24.8449	25.3398	25.9938	25.6712	25.8585	tr|A0A1B0GSR9|A0A1B0GSR9_MOUSE
27.7535	26.9522	27.603	25.9746	25.4598	24.4663	26.318	26.046	26.1439	25.7055	25.8054	25.6356	25.6457	25.7369	25.4502	sp|P48678|LMNA_MOUSE
NaN	NaN	NaN	NaN	NaN	NaN	NaN	NaN	NaN	20.7711	21.2258	20.5917	21.0298	20.7411	21.01	tr|H7BX88|H7BX88_MOUSE
24.1327	24.6124	24.0348	21.4598	22.6959	20.736	23.2254	23.3934	23.8041	26.053	25.943	25.7775	26.4943	25.7186	26.4016	tr|B1B0C7|B1B0C7_MOUSE
20.5042	NaN	20.4755	NaN	19.7702	NaN	NaN	NaN	NaN	22.5332	22.3184	22.0459	21.9573	21.7228	22.7426	sp|P35486|ODPA_MOUSE
25.5404	26.5943	25.9609	25.278	25.2424	24.2985	26.104	26.2364	25.6484	18.5474	NaN	NaN	NaN	19.4829	18.9709	sp|Q60715-2|P4HA1-2_MOUSE
23.8306	24.4265	24.0241	24.2458	23.8667	23.5048	23.7779	23.5134	23.5874	21.7032	21.8566	21.584	21.6913	22.0486	21.9335	sp|P97429|ANXA4_MOUSE
28.4787	28.0018	28.3274	26.2215	25.4117	24.8459	25.5268	25.3956	25.4517	25.1638	25.2645	25.3432	25.5845	25.6218	25.7127	sp|Q9DBJ1|PGAM1_MOUSE
26.1009	25.6585	26.4089	23.6809	22.7389	21.9354	24.3809	24.1746	24.1	24.9644	25.4471	24.7648	25.5045	25.3607	25.1761	tr|E9PZF0|E9PZF0_MOUSE
NaN	19.5555	NaN	NaN	NaN	NaN	NaN	NaN	NaN	22.37	22.6047	22.0727	22.2364	21.8907	22.6352	sp|Q99L13|3HIDH_MOUSE
22.9911	22.6305	22.8704	21.3234	NaN	NaN	21.6593	21.5642	NaN	22.0455	22.1872	22.326	21.7527	21.9602	21.7951	sp|P68040|RACK1_MOUSE
25.6736	25.1234	25.5361	23.3981	23.2588	22.2325	23.822	23.8327	23.7681	24.5596	24.3576	24.448	24.2603	24.4244	24.259	sp|P60843|IF4A1_MOUSE
26.5712	26.1272	26.4283	23.544	21.6376	NaN	21.9435	21.8352	21.7968	24.9864	25.2929	25.1136	24.6286	25.1469	24.8666	sp|O88569|ROA2_MOUSE
22.2277	NaN	22.8092	23.5203	NaN	NaN	22.3519	22.4869	22.3273	25.7819	25.0761	25.1246	25.3312	24.8015	25.3526	sp|P17563|SBP1_MOUSE
18.5439	18.8169	19.5331	20.9847	20.4556	20.5715	22.6959	20.5043	20.2504	18.913	19.7769	19.3248	18.2605	NaN	NaN	sp|Q9DCS9|NDUBA_MOUSE
25.5135	25.0838	25.2006	23.2144	21.8338	21.4823	22.1565	22.5981	22.0263	24.6339	24.5845	24.4992	24.2847	23.8542	24.3248	sp|Q9WVA4|TAGL2_MOUSE
24.0444	23.141	23.1459	22.3761	NaN	NaN	NaN	21.4528	NaN	25.8875	26.167	25.6986	25.8461	25.3295	25.9305	sp|Q9CQV8|1433B_MOUSE
22.9102	22.6249	23.5401	20.0616	NaN	NaN	23.0373	22.1881	22.6216	21.6971	21.8592	21.5982	21.6656	21.3351	21.6386	sp|P42932|TCPQ_MOUSE
20.139	20.644	20.3294	22.2477	22.2773	21.4796	23.0853	23.0831	23.2542	19.8074	20.0367	20.0957	19.6659	20.4071	19.1335	sp|Q99JB2|STML2_MOUSE
25.3622	25.3	25.3033	23.1939	22.2088	21.7162	22.4613	22.3124	22.5578	24.4079	24.2402	24.5955	24.5403	24.4761	24.4389	sp|O08553|DPYL2_MOUSE
25.8587	26.5396	25.9964	26.9641	26.5667	25.3956	27.3179	27.1351	26.968	25.2245	25.422	25.2807	25.3569	24.976	25.5634	sp|P63038|CH60_MOUSE
24.1104	24.0389	23.9032	19.7428	NaN	NaN	20.0819	NaN	NaN	22.03	21.913	22.0984	22.2735	22.6041	20.7507	sp|Q9D1A2|CNDP2_MOUSE
20.7448	20.0188	22.22	18.931	NaN	NaN	20.3401	20.4517	20.9732	18.8622	18.736	19.4302	19.5418	18.916	18.9666	sp|P09671|SODM_MOUSE
22.2532	22.7393	23.0394	20.2167	NaN	20.4134	NaN	NaN	NaN	23.5116	23.6157	24.0098	24.1678	24.1342	24.9644	sp|P35505|FAAA_MOUSE
24.0026	24.2718	24.6127	22.0564	21.849	21.3561	NaN	NaN	22.7616	19.9032	20.2525	19.8864	20.7764	19.9046	19.679	sp|P16675|PPGB_MOUSE
26.4744	25.7848	26.5754	23.2445	22.2891	21.717	23.3396	23.2098	22.8968	24.9638	24.8464	25.3324	24.3836	25.6839	24.5174	sp|P19157|GSTP1_MOUSE
22.4064	21.1981	22.457	21.2565	21.231	21.787	24.4163	23.2183	24.0736	21.0829	22.5785	21.0896	21.4506	21.0908	21.4002	sp|O08795|GLU2B_MOUSE
25.6943	25.2817	25.4582	24.1551	23.9433	23.499	25.0146	24.8199	24.9097	24.6007	24.625	24.7701	24.5949	24.8629	24.7773	sp|P14206|RSSA_MOUSE
20.6826	NaN	19.8959	NaN	21.5731	20.5166	22.8814	21.5506	22.2373	21.6702	22.2829	22.2009	20.4716	22.2084	21.7802	sp|Q9CQC7|NDUB4_MOUSE
21.7902	21.3179	22.4288	NaN	NaN	NaN	NaN	19.7267	NaN	24.0685	23.759	23.9177	24.8094	24.1865	24.8556	sp|Q62261|SPTB2_MOUSE
22.7486	23.149	22.5634	20.7995	19.9362	NaN	20.1712	19.7322	20.2093	21.5168	20.9474	21.4085	21.2081	21.4549	20.7914	tr|A0A087WR97|A0A087WR97_MOUSE
19.9122	19.1887	NaN	NaN	NaN	NaN	NaN	NaN	NaN	20.5416	20.8106	20.1586	20.4556	20.5288	20.5903	sp|Q99LC3|NDUAA_MOUSE
21.8915	21.7486	21.6107	19.9054	NaN	NaN	NaN	19.6935	NaN	22.5477	23.1855	22.6731	22.1325	21.4439	22.4116	sp|P70290|EM55_MOUSE
20.2815	19.3888	20.1101	NaN	20.9589	20.156	21.137	20.7496	21.4523	24.039	23.9545	23.8503	24.001	23.8247	24.7757	sp|P02469|LAMB1_MOUSE
24.9908	23.5301	24.5705	20.3245	20.5047	21.3802	22.2123	23.3938	22.6551	24.3165	24.0416	24.6723	24.8884	24.3933	24.8633	sp|Q68FD5|CLH1_MOUSE
25.0662	25.1146	24.5899	21.8784	20.1582	NaN	NaN	22.4841	21.9357	25.5188	25.2138	25.3387	25.4314	25.7376	25.4589	sp|Q61598|GDIB_MOUSE
20.3187	22.6495	20.2459	18.9053	NaN	NaN	18.6436	NaN	20.3136	20.629	21.8258	20.3748	20.2701	20.4141	20.7843	sp|P56391|CX6B1_MOUSE
24.5485	25.0623	24.5688	23.1679	22.9383	21.7306	23.9057	23.6883	23.8372	22.6825	22.5046	22.7394	22.6741	22.8174	22.6058	sp|Q9CXW4|RL11_MOUSE
22.7029	23.3162	22.513	27.4062	27.3385	27.1923	26.1076	26.6699	26.2556	NaN	NaN	NaN	NaN	NaN	NaN	sp|Q9EQC0|CHST1_MOUSE
25.827	23.8675	26.2787	24.7958	25.5789	25.3381	27.5868	27.4761	27.4741	20.8701	22.1226	21.3385	21.4469	21.4906	18.33	tr|Q9CPX4|Q9CPX4_MOUSE
26.2022	25.9161	26.0321	23.6488	23.9568	22.1118	24.4811	23.7546	23.4411	20.4645	20.414	20.4185	21.3744	20.4118	21.4272	tr|Q3UHL6|Q3UHL6_MOUSE
21.7142	22.8067	22.2494	NaN	20.171	NaN	19.9582	21.0002	20.9934	23.4061	22.4109	23.8056	23.6907	23.6159	23.6465	sp|P62880|GBB2_MOUSE
27.3499	26.5303	27.5113	24.6759	23.8	22.7131	25.7536	25.7832	25.3013	26.9942	26.929	27.1276	27.4453	27.4935	27.1178	sp|P05213|TBA1B_MOUSE
22.9587	22.6791	22.917	20.6532	20.417	NaN	20.7543	NaN	21.3795	22.6485	22.8028	23.1739	23.2373	23.3898	22.6307	sp|P49722|PSA2_MOUSE
25.9657	25.9178	25.7557	22.3762	21.0455	NaN	23.8234	23.3655	23.6346	25.2068	25.1139	25.4343	24.4534	25.5072	24.7239	sp|Q60605-2|MYL6-2_MOUSE
24.8509	24.5095	24.7831	24.0193	23.2914	23.2166	24.7441	24.7393	25.3373	23.7531	23.7964	23.3913	23.0014	23.2971	22.8904	sp|Q9Z204-4|HNRPC-4_MOUSE
22.9348	19.2663	23.6185	22.8868	21.9358	20.2503	22.2624	20.1774	20.4255	24.646	24.2117	24.0469	24.3832	24.7314	24.7071	sp|P62897|CYC_MOUSE
23.5534	24.2164	23.9008	21.1766	NaN	NaN	20.8332	20.7141	20.829	21.3419	NaN	21.1718	21.4084	21.6772	NaN	sp|Q9WUU7|CATZ_MOUSE
NaN	20.0845	19.2485	NaN	NaN	NaN	NaN	NaN	NaN	22.9277	23.1516	22.8504	22.6455	22.4955	23.1123	sp|Q91ZA3|PCCA_MOUSE
18.9433	19.3437	20.3495	NaN	NaN	NaN	19.9788	19.8032	NaN	19.5409	20.174	19.7224	19.4623	NaN	19.5448	sp|Q9Z2I8|SUCB2_MOUSE
28.4921	28.308	28.4628	25.1135	23.8796	22.2012	24.7428	25.6454	25.1034	25.177	25.2309	25.2364	25.4015	25.4742	25.1555	sp|P09411|PGK1_MOUSE
19.505	20.0691	19.6295	21.3423	21.5861	NaN	21.8876	21.6158	21.6662	NaN	NaN	NaN	NaN	NaN	NaN	sp|Q9WV98|TIM9_MOUSE
19.6432	NaN	19.5501	NaN	NaN	NaN	NaN	NaN	NaN	22.6034	22.9165	22.4417	22.34	22.8575	23.0541	sp|P52825|CPT2_MOUSE
25.4344	26.0044	25.2974	22.7525	20.7955	21.2641	21.8543	21.6534	21.9369	24.4094	24.0862	24.1774	24.2101	24.3667	24.3901	sp|Q01853|TERA_MOUSE
21.4855	22.2895	21.9096	24.0968	23.9145	21.8884	23.4143	23.0144	23.3572	22.7581	23.1321	22.8704	22.4764	23.1364	22.7487	sp|O35459|ECH1_MOUSE
23.6889	23.8823	23.7588	23.8836	24.5327	22.9174	24.5433	22.9318	20.8787	28.0695	28.2028	28.0677	28.385	28.1634	28.3297	sp|O54724|CAVN1_MOUSE
28.7555	28.8376	28.7519	25.8391	23.8603	22.5959	25.4908	25.4194	25.0646	26.5718	26.6245	26.2136	27.0897	26.5876	26.5676	sp|P17182|ENOA_MOUSE
NaN	18.8151	19.5488	NaN	NaN	NaN	NaN	NaN	19.4377	28.7918	28.4273	28.4091	28.2487	27.9421	28.0978	tr|A0A0R4J0I1|A0A0R4J0I1_MOUSE
20.694	20.3205	19.2526	NaN	NaN	NaN	20.7894	21.7041	NaN	19.8257	20.0647	21.2103	19.5155	NaN	19.7943	sp|P19783|COX41_MOUSE
21.8243	20.4617	21.9304	19.1649	NaN	NaN	19.5376	21.0412	21.4517	21.9942	22.7167	21.9724	22.221	21.746	22.718	sp|P54071|IDHP_MOUSE
24.0012	24.0122	23.9547	NaN	NaN	NaN	NaN	NaN	NaN	23.456	23.3773	23.0277	23.4626	23.1997	23.548	sp|Q61792|LASP1_MOUSE
18.5718	NaN	NaN	NaN	NaN	NaN	NaN	21.3848	NaN	21.8559	21.9925	20.8692	22.1797	22.3106	22.7994	sp|Q9WUM5|SUCA_MOUSE
24.0709	23.8115	24.18	22.3332	21.1702	NaN	21.6487	21.2613	21.1062	24.3397	24.5235	24.2795	25.1354	24.5736	24.722	sp|P68254-2|1433T-2_MOUSE
20.7318	19.4682	20.0461	NaN	NaN	NaN	20.6407	NaN	18.315	24.3707	25.9461	24.0935	24.1099	23.4033	25.1433	sp|Q91V92|ACLY_MOUSE
23.7925	23.7503	24.2077	21.8761	NaN	NaN	21.7215	21.7856	NaN	21.7375	21.4931	22.0115	21.6119	22.1492	21.7421	sp|O09131|GSTO1_MOUSE
19.2736	NaN	19.1217	NaN	NaN	NaN	NaN	NaN	19.3908	20.656	20.3334	20.7698	20.69	20.6348	21.139	sp|Q9DCS3|MECR_MOUSE
20.6171	19.3989	18.5692	17.5702	18.4142	NaN	18.9899	20.639	20.8654	21.4799	22.6877	20.7947	20.8454	18.6337	20.6561	sp|Q64521|GPDM_MOUSE
25.358	25.5227	25.3299	22.8907	22.4707	19.9851	22.5365	22.5288	22.7758	24.6441	24.399	25.0633	24.9083	25.4159	24.8414	sp|P99029-2|PRDX5-2_MOUSE
19.6357	NaN	NaN	NaN	NaN	NaN	NaN	NaN	NaN	22.2557	22.461	22.2913	21.8127	21.0999	21.8686	tr|A0A0R4J275|A0A0R4J275_MOUSE
NaN	19.7593	20.0855	NaN	NaN	NaN	NaN	NaN	NaN	24.6144	24.9778	23.7321	24.8181	24.5423	25.66	tr|D3Z041|D3Z041_MOUSE
19.0351	NaN	20.0328	NaN	NaN	NaN	NaN	NaN	NaN	21.372	21.0976	21.202	21.1003	NaN	21.1071	tr|D3YUM1|D3YUM1_MOUSE
22.1058	22.4637	22.0401	21.0884	21.2346	21.0994	21.6179	21.6722	21.5978	20.7404	20.2952	20.6187	21.3085	21.6671	21.5041	sp|P63276|RS17_MOUSE
25.0827	25.3508	25.0229	22.5622	20.4941	20.4975	22.1914	23.1594	22.2086	23.1116	22.8088	23.5707	22.9589	23.508	23.0512	sp|Q9R0P3|ESTD_MOUSE
23.5272	23.3023	24.2096	23.5558	23.7099	22.6154	25.729	24.6755	25.4721	21.8973	21.2577	21.3811	22.1751	21.9724	21.5217	tr|S4R1N6|S4R1N6_MOUSE
24.1558	24.1957	24.0735	22.0903	21.7054	20.7699	22.039	22.2644	22.3518	23.3754	23.4616	23.6583	23.2626	23.3776	23.1451	sp|P62827|RAN_MOUSE
NaN	19.7086	19.2066	NaN	NaN	NaN	21.1017	21.0211	20.5426	19.3292	19.366	20.0079	NaN	NaN	19.8951	sp|Q9DB15|RM12_MOUSE
22.7235	22.2516	22.9016	NaN	NaN	NaN	NaN	21.0366	20.8389	22.8685	22.6877	22.7872	22.9133	22.9978	22.6227	sp|P47754|CAZA2_MOUSE
21.2924	21.3528	21.3898	NaN	NaN	NaN	NaN	NaN	NaN	23.9769	23.8371	23.3502	23.6592	24.3478	23.3999	tr|Q6GT24|Q6GT24_MOUSE
19.6843	19.596	19.9102	20.3717	20.5721	20.5827	23.36	22.9448	23.4554	NaN	NaN	NaN	NaN	19.4508	NaN	sp|P14148|RL7_MOUSE
24.643	25.275	24.8621	27.1146	27.44	27.6569	23.7983	23.7796	23.5215	NaN	NaN	NaN	NaN	NaN	NaN	CON__Q2KJF1
NaN	NaN	NaN	NaN	NaN	NaN	23.581	24.2998	23.3005	21.7591	22.4772	21.7902	22.0166	21.6136	22.3701	sp|Q9CQ69|QCR8_MOUSE
24.7073	24.4945	24.4607	22.3021	21.3465	21.139	23.2694	22.9142	22.9674	23.8957	23.216	23.5014	23.2915	23.57	23.0152	sp|P61979-3|HNRPK-3_MOUSE
28.0097	28.2131	28.0968	29.2262	29.1498	28.0462	30.0242	29.803	29.6741	28.0409	28.2517	27.8217	27.5553	27.6635	27.8752	sp|P56480|ATPB_MOUSE
24.1084	23.1701	24.013	23.7223	23.7237	23.412	25.3213	25.5147	25.8684	22.8646	22.7385	22.9755	22.8519	23.1263	22.757	tr|G3UX26|G3UX26_MOUSE
23.3318	26.2936	24.5671	24.6218	24.3268	23.1723	24.572	24.6357	25.3515	20.9316	21.4327	20.6507	20.5124	22.3606	20.7308	tr|Q5SQB0|Q5SQB0_MOUSE
22.0218	22.3774	22.1112	19.2873	22.2611	NaN	21.4784	20.3707	21.7469	25.8081	25.6026	25.517	25.3749	25.7942	25.4949	sp|P10493|NID1_MOUSE
21.0361	20.98	20.4597	NaN	NaN	22.7086	NaN	NaN	NaN	26.1188	25.85	26.649	25.1294	26.5505	25.4353	sp|P28654|PGS2_MOUSE
28.5104	28.2397	28.2833	25.4339	23.9778	22.6574	24.9635	25.1222	25.1854	25.2984	25.6535	25.2773	25.4023	25.8273	25.4025	sp|P52480|KPYM_MOUSE
24.0124	23.6369	23.9619	20.5281	21.765	NaN	20.8833	22.0506	NaN	23.6552	23.2925	23.5915	23.5406	23.7588	23.58	sp|Q99PT1|GDIR1_MOUSE
30.0991	29.1981	29.9781	28.3618	27.8362	27.567	29.2931	28.7578	28.7136	29.9001	29.9422	29.8838	30.5193	29.9098	30.4671	sp|P20152|VIME_MOUSE
19.5421	19.7726	20.2665	NaN	NaN	NaN	NaN	NaN	NaN	24.5869	25.3178	23.194	22.8316	23.2604	23.1423	sp|Q9JHI5|IVD_MOUSE
22.1708	21.6531	22.0923	21.3135	19.5898	NaN	21.493	19.852	19.0846	21.5606	21.8322	21.6638	21.7878	21.3164	21.3919	tr|B1AU25|B1AU25_MOUSE
28.928	30.2233	29.8696	32.3255	30.828	31.5067	26.7046	26.0035	25.9299	NaN	NaN	NaN	19.5642	NaN	21.4656	CON__Q0IIK2
20.3099	20.8476	19.9389	NaN	NaN	NaN	NaN	NaN	NaN	19.6599	19.6457	NaN	18.9628	19.4297	19.4185	tr|Q3U422|Q3U422_MOUSE
23.4152	23.7411	23.5194	NaN	NaN	NaN	NaN	21.2113	NaN	25.4555	25.9875	25.1502	25.3333	25.2256	25.0703	sp|P24270|CATA_MOUSE
26.8199	27.1042	26.9337	24.639	22.6114	NaN	22.5702	22.8577	22.1524	25.9756	26.2717	26.4191	26.6636	26.2365	26.0893	sp|P16045|LEG1_MOUSE
29.1806	29.278	29.2464	31.149	30.0482	31.3803	26.5067	26.6244	26.3601	NaN	NaN	18.5699	NaN	21.8983	18.7957	CON__P12763
23.7656	22.2376	24.133	25.0971	24.9152	23.8741	26.8443	26.2815	26.559	22.7973	23.2644	23.0337	22.8097	22.8845	22.7686	sp|O35129|PHB2_MOUSE
23.9731	21.5251	23.6709	21.6136	21.8288	22.4364	26.3472	24.1449	24.713	21.5988	20.9411	22.039	21.9322	22.344	22.9682	sp|P14211|CALR_MOUSE
29.3492	29.661	29.448	26.646	24.1088	23.3314	24.3133	24.9767	24.8301	28.3154	28.1625	28.0407	28.2475	28.2611	28.2353	sp|P17742|PPIA_MOUSE
28.6806	27.7446	28.6795	25.7623	25.5232	24.5482	27.192	27.1598	26.5375	28.1671	27.9414	28.0949	28.1335	28.1772	27.9979	sp|P63260|ACTG_MOUSE
25.739	26.011	25.5185	23.067	22.1189	21.2943	23.275	22.638	22.547	21.094	21.9401	22.0868	22.5577	22.4482	20.9984	tr|F8WIR1|F8WIR1_MOUSE
NaN	NaN	NaN	NaN	NaN	NaN	NaN	NaN	NaN	24.0391	23.9767	24.673	23.9233	23.8474	23.5867	sp|P21614|VTDB_MOUSE
24.0217	24.2822	24.5253	21.6576	21.6134	20.6063	21.0782	21.7893	21.3156	23.3721	22.9373	23.1549	22.8969	23.1235	23.0885	sp|Q02053|UBA1_MOUSE
20.7479	20.9416	20.7916	21.5596	21.8692	20.531	21.1636	NaN	NaN	23.242	23.6352	22.1045	22.8512	21.8055	22.9038	sp|Q9WTP6-2|KAD2-2_MOUSE
21.5894	20.6462	21.0647	NaN	NaN	NaN	20.388	19.8445	19.9016	22.6769	22.4642	22.0809	22.9129	22.2963	22.6767	sp|Q64727|VINC_MOUSE
NaN	21.0083	18.9135	NaN	NaN	NaN	NaN	NaN	NaN	25.3806	25.082	25.5396	23.9037	24.8765	24.6544	sp|Q9DBL9|ABHD5_MOUSE
23.3374	23.5128	23.17	NaN	NaN	NaN	NaN	NaN	NaN	21.1505	20.4165	21.0389	21.8656	21.1554	21.5219	tr|A2AVJ7|A2AVJ7_MOUSE
26.7858	26.6147	26.7136	24.0576	22.3446	21.7909	24.0326	23.7544	24.2477	26.2735	25.873	26.01	25.7384	25.93	25.5722	tr|B1AXW5|B1AXW5_MOUSE
24.5974	24.675	24.6343	22.3753	21.6591	NaN	22.1622	22.106	22.3948	23.6297	23.006	23.543	23.6392	24.05	23.4564	tr|E9QN08|E9QN08_MOUSE
NaN	NaN	NaN	NaN	NaN	NaN	NaN	NaN	NaN	25.0082	25.2348	25.7115	25.6412	25.7093	25.613	tr|A2A4I8|A2A4I8_MOUSE
23.3077	24.2391	24.0373	21.6754	21.2678	NaN	NaN	21.8446	NaN	23.919	24.0562	24.0344	23.7149	24.311	23.7009	sp|Q921H8|THIKA_MOUSE
23.0804	23.3723	23.06	21.4878	21.1358	19.9111	21.6411	21.5567	21.5998	21.5417	21.0226	21.6873	21.3474	21.5146	21.218	sp|P35979|RL12_MOUSE
25.6293	25.8072	25.3903	23.5385	22.5395	21.5447	23.9365	24.322	23.5805	24.9372	24.5536	24.6	24.8246	25.0991	24.5112	sp|P63101|1433Z_MOUSE
22.0325	21.4537	21.8559	19.5682	NaN	NaN	20.2029	19.7622	19.6978	19.2465	NaN	19.0862	19.2079	19.1028	19.1375	sp|Q8VDJ3|VIGLN_MOUSE
24.3185	24.6813	24.3496	24.2042	22.4599	22.1635	22.0654	21.3462	21.2697	19.6109	NaN	NaN	NaN	19.2905	19.551	sp|P50428|ARSA_MOUSE
24.6455	25.0669	24.4043	NaN	NaN	NaN	23.2514	23.2584	22.7914	23.3822	23.3342	23.0669	23.3803	23.6231	23.6665	sp|Q9Z2U1|PSA5_MOUSE
22.7377	22.9975	22.605	22.1531	21.8295	NaN	22.1303	22.2016	22.1668	21.1887	20.8905	21.7679	21.5672	21.338	21.3752	sp|P80318|TCPG_MOUSE
25.8136	25.9813	25.7227	25.3996	24.7312	23.162	25.8441	26.1359	25.8859	25.452	25.7134	24.7303	25.227	24.8454	25.3197	sp|P38647|GRP75_MOUSE
19.4608	NaN	18.5962	NaN	NaN	NaN	NaN	20.6574	20.057	25.6788	25.264	25.4044	25.0122	25.1059	25.9783	sp|P54310-2|LIPS-2_MOUSE
19.5128	20.6208	19.5091	20.3521	20.1947	NaN	20.1191	20.3356	20.4116	21.9235	21.5055	22.145	22.1817	22.6922	22.1831	tr|H3BJ97|H3BJ97_MOUSE
27.7014	27.847	27.4431	24.9541	23.5093	22.6004	24.3881	24.2591	24.1676	25.5142	25.6566	25.463	26.0213	25.7553	25.8012	sp|P17751|TPIS_MOUSE
19.0734	NaN	19.9906	NaN	19.7348	NaN	20.6077	20.4724	20.6134	NaN	NaN	NaN	NaN	NaN	19.5154	sp|Q9CQJ8|NDUB9_MOUSE
23.7821	23.4939	24.0069	23.6066	23.1914	NaN	24.109	23.7707	24.6039	21.8031	22.5898	21.7573	22.1309	22.1851	22.2957	sp|P62082|RS7_MOUSE
21.8234	21.0849	20.8256	20.0671	NaN	NaN	NaN	NaN	NaN	19.84	19.5725	19.6457	19.5769	19.409	19.5048	sp|Q8K310|MATR3_MOUSE
NaN	NaN	NaN	NaN	NaN	NaN	NaN	NaN	NaN	18.4539	18.3484	18.604	18.5649	19.1644	17.9635	sp|Q9DCV4|RMD1_MOUSE
20.6912	20.4179	20.2474	NaN	NaN	NaN	NaN	NaN	NaN	22.1785	22.7064	22.683	22.2964	22.6757	22.2525	sp|Q9Z0S1|BPNT1_MOUSE
22.0253	21.6674	22.0412	22.168	22.5541	20.1029	23.5355	23.1568	23.7866	23.3251	23.4615	23.1285	22.4328	22.7028	22.7777	tr|Q99N15|Q99N15_MOUSE
26.3515	24.8629	26.3952	21.2123	21.3197	22.1088	21.8849	22.1952	22.0196	20.4799	NaN	19.2134	20.4512	20.6922	19.3815	tr|O88325|O88325_MOUSE
23.3283	22.9724	23.1391	NaN	NaN	NaN	22.1831	21.8496	21.9294	20.3028	20.4657	NaN	21.0522	21.412	NaN	sp|P06797|CATL1_MOUSE
21.383	NaN	22.2746	NaN	NaN	NaN	21.2999	21.3255	21.0212	26.3485	25.7321	25.5672	26.0089	25.392	26.2047	sp|P56395|CYB5_MOUSE
23.9875	22.9732	23.6824	21.8718	20.8879	NaN	22.9433	21.7579	22.1647	25.9812	26.0377	26.1705	26.607	26.6614	27.242	tr|J3QQ16|J3QQ16_MOUSE
21.9734	21.9197	22.0538	20.9044	NaN	21.3966	21.3028	21.3324	21.2432	22.1743	22.0873	22.1417	22.0084	21.619	21.4838	sp|O70435|PSA3_MOUSE
28.1443	27.9982	28.089	26.1766	25.5542	24.88	26.859	26.6648	26.4861	27.1322	27.1083	26.9529	27.3616	26.9784	27.4865	sp|P63017|HSP7C_MOUSE
24.5267	24.4556	24.3541	21.8002	22.0349	NaN	22.9822	21.4462	21.339	17.8045	NaN	NaN	18.352	18.6271	NaN	sp|Q3TCN2|PLBL2_MOUSE
19.9795	NaN	17.0461	NaN	NaN	NaN	NaN	NaN	NaN	26.1546	25.2703	26.5986	24.9619	26.0271	26.3747	sp|O88322|NID2_MOUSE
20.5067	19.8525	19.9337	NaN	NaN	NaN	NaN	NaN	NaN	22.6387	22.0276	22.5034	23.1484	22.5027	22.4709	sp|O55222|ILK_MOUSE
NaN	NaN	NaN	NaN	NaN	NaN	NaN	NaN	NaN	25.5906	25.7986	25.4552	26.0816	25.5448	26.0705	sp|O35678|MGLL_MOUSE
24.6155	24.4024	24.4269	21.8842	19.835	NaN	NaN	NaN	NaN	25.683	25.8764	25.8956	25.653	25.5386	25.9843	sp|O88844|IDHC_MOUSE
20.4723	20.7781	19.7629	NaN	NaN	NaN	NaN	20.7264	20.5268	22.1466	22.0457	21.8819	20.5254	21.3202	21.3769	sp|Q9CQN1|TRAP1_MOUSE
22.6238	23.5323	22.8755	22.2255	20.8737	NaN	22.3684	22.5879	21.9968	21.6337	21.9218	21.551	21.5773	21.4893	21.2417	tr|A2AGN7|A2AGN7_MOUSE
22.6292	22.7115	22.6287	21.5904	21.4168	NaN	21.6962	NaN	21.4401	21.7714	21.5695	22.1077	21.844	22.2011	22.0964	sp|Q9R1P4|PSA1_MOUSE
25.4213	24.4048	24.9645	23.3488	22.4504	22.4095	24.0714	24.4835	24.2152	22.8625	22.7351	23.3047	22.5272	22.5168	22.6672	sp|Q9QXS1-2|PLEC-2_MOUSE
19.9976	NaN	NaN	NaN	NaN	NaN	NaN	NaN	NaN	21.096	21.4639	20.7516	20.4929	20.5813	20.796	sp|Q8CHT0|AL4A1_MOUSE
23.4696	22.3709	23.6025	NaN	NaN	NaN	21.1226	20.9442	20.8304	20.7758	20.6867	NaN	NaN	NaN	21.5056	sp|P50518|VATE1_MOUSE
25.8172	25.153	25.5604	21.798	20.2747	19.6539	22.1697	22.4565	22.8648	22.2735	22.2921	22.9521	23.4936	22.639	22.3203	sp|Q62465|VAT1_MOUSE
NaN	NaN	21.1109	NaN	NaN	NaN	NaN	21.7257	21.7575	21.3508	21.2472	21.4602	21.7067	21.2047	21.3851	sp|Q9CPQ1|COX6C_MOUSE
20.2356	20.3853	20.0531	NaN	NaN	NaN	20.2891	NaN	NaN	20.4423	20.4382	20.3247	NaN	20.1682	20.27	sp|Q9CQX8|RT36_MOUSE
29.4018	29.5403	29.249	28.2625	27.8632	26.6316	28.8788	28.9686	28.8931	27.2526	27.5156	27.2286	27.4176	27.6279	27.4558	sp|P16858|G3P_MOUSE
27.156	28.0047	26.9698	NaN	21.9336	19.6781	NaN	21.1553	20.9092	20.3039	NaN	20.0744	19.9352	20.694	19.6104	sp|P34884|MIF_MOUSE
23.4124	22.8897	23.08	21.0378	21.0628	NaN	21.1381	20.9302	21.1331	21.9276	22.4016	22.7527	21.4324	22.6345	21.668	sp|P13020-2|GELS-2_MOUSE
20.3847	21.3029	20.2122	NaN	NaN	NaN	20.7884	19.8264	20.7489	22.7351	22.8926	23.1099	23.736	23.2617	24.0377	sp|Q9WVK4|EHD1_MOUSE
NaN	NaN	NaN	NaN	NaN	NaN	NaN	NaN	NaN	21.6958	21.0366	21.746	21.6645	21.5455	21.3521	tr|F6XQ00|F6XQ00_MOUSE
22.8096	24.1123	22.6534	19.4587	NaN	NaN	NaN	NaN	NaN	21.3757	21.1209	21.1463	20.8178	21.3125	21.007	tr|A0A3B2WCD8|A0A3B2WCD8_MOUSE
24.9852	23.7039	24.3837	21.5756	21.031	NaN	NaN	22.0547	21.824	24.3035	23.6368	24.334	24.0597	24.0556	24.7633	sp|P62962|PROF1_MOUSE
22.9126	23.0961	23.6315	20.9154	21.0862	20.1098	21.456	22.364	21.461	21.0824	20.762	20.7167	20.935	20.6373	20.9505	tr|A0A0R4J0I9|A0A0R4J0I9_MOUSE
20.3654	20.4153	NaN	NaN	NaN	NaN	22.4725	22.4992	22.5622	NaN	NaN	NaN	NaN	NaN	NaN	sp|Q99KF1|TMED9_MOUSE
28.5259	28.5667	28.3064	26.4407	23.6728	22.527	24.7746	25.261	25.0641	27.3339	27.4529	27.1695	27.7716	27.4673	27.7378	sp|P05064|ALDOA_MOUSE
23.3927	23.7622	23.5813	NaN	NaN	NaN	NaN	NaN	NaN	22.5748	22.5182	23.1961	22.5991	22.8209	22.3942	tr|E9Q1G8|E9Q1G8_MOUSE
19.4651	NaN	19.5927	NaN	NaN	NaN	NaN	NaN	NaN	25.8074	25.8727	23.8137	25.9465	25.0442	26.2364	sp|P31786|ACBP_MOUSE
21.9991	21.6977	21.9711	21.736	NaN	NaN	NaN	21.5498	20.9773	22.7822	22.7482	23.044	22.5562	22.6586	22.9842	sp|Q9CPY7-2|AMPL-2_MOUSE
18.7753	NaN	18.5356	NaN	NaN	NaN	NaN	NaN	NaN	20.6212	20.4595	19.4215	19.4748	20.1504	19.5779	sp|Q9WUR2-2|ECI2-2_MOUSE
22.7574	22.521	23.0902	24.8174	25.2467	25.8237	21.8922	20.8961	20.9173	NaN	NaN	NaN	NaN	NaN	NaN	CON__P01045-1
22.0922	23.2256	22.4224	23.5342	23.6218	22.6929	23.9857	23.219	24.577	19.356	19.3785	NaN	NaN	19.9988	19.873	sp|P62242|RS8_MOUSE
21.7676	21.9618	21.7478	NaN	NaN	NaN	NaN	NaN	NaN	20.2534	20.1057	20.2625	20.5571	20.7774	20.9155	sp|Q99JY9|ARP3_MOUSE
20.788	21.986	21.0386	24.3266	24.0816	20.759	21.011	21.5656	23.0983	22.019	22.3998	21.8683	21.6308	21.7006	21.9422	sp|Q9CR68|UCRI_MOUSE
25.3844	25.0587	25.2433	22.6758	NaN	NaN	21.3138	NaN	21.4244	23.9111	23.1426	23.0103	23.0026	24.1193	22.3742	sp|Q8BG05-2|ROA3-2_MOUSE
24.621	24.4525	24.5788	NaN	21.8283	NaN	NaN	NaN	NaN	24.3695	24.3564	23.6688	23.6926	23.7818	23.9655	sp|P08228|SODC_MOUSE
21.9876	21.0662	21.9852	NaN	NaN	NaN	NaN	NaN	NaN	23.9064	23.3277	24.3773	24.0462	23.9574	24.0935	sp|P01027|CO3_MOUSE
23.7665	23.8894	23.6701	18.4923	NaN	NaN	16.623	17.1521	NaN	18.8361	18.5063	17.8739	17.9968	19.8469	18.8484	sp|Q3TW96|UAP1L_MOUSE
20.4481	19.1036	19.7303	NaN	NaN	NaN	NaN	NaN	NaN	24.0302	24.0454	23.9159	23.0574	22.618	24.4056	sp|Q99MR8|MCCA_MOUSE
20.8434	21.0943	21.2876	23.8389	23.4534	24.0332	21.3852	21.0217	20.6088	NaN	NaN	NaN	NaN	NaN	NaN	CON__Q1RMN8
20.8018	20.3459	20.3831	NaN	NaN	NaN	20.9057	21.9612	21.0286	20.025	NaN	19.5499	NaN	19.5164	19.604	sp|P60122|RUVB1_MOUSE
NaN	NaN	18.1676	NaN	NaN	NaN	18.3891	20.4129	NaN	22.071	22.0044	21.7558	21.7253	21.3909	22.4155	sp|Q99MN9|PCCB_MOUSE
21.1822	NaN	20.9114	22.2915	NaN	NaN	21.6746	NaN	NaN	NaN	NaN	NaN	20.4126	NaN	20.2512	sp|Q9CRB9|MIC19_MOUSE
24.1048	24.1268	24.1407	24.8307	24.9694	23.6077	25.5939	25.5295	25.5044	24.601	24.8337	24.3613	24.2291	24.1094	24.516	sp|Q9DB20|ATPO_MOUSE
21.7753	21.1586	21.108	21.1484	21.0552	NaN	22.4026	23.3888	22.2975	19.8393	20.2501	19.6531	20.0816	19.913	20.0747	sp|P67984|RL22_MOUSE
22.0261	22.3312	21.1351	NaN	NaN	NaN	NaN	NaN	NaN	20.837	21.4454	21.6423	21.6218	21.6377	21.1119	sp|Q8BFW7-4|LPP-4_MOUSE
NaN	NaN	NaN	NaN	NaN	NaN	NaN	NaN	NaN	23.5672	24.2964	23.9945	23.9368	22.9787	23.8861	sp|Q8R0Y6|AL1L1_MOUSE
25.2889	26.2882	25.8963	28.3566	28.1495	29.1659	24.3458	23.7421	23.9481	NaN	NaN	NaN	NaN	NaN	NaN	CON__Q3SZ57
26.4111	25.0717	26.7525	27.3028	29.2647	28.6066	25.6481	26.0153	25.845	22.8944	22.8214	22.7494	NaN	NaN	22.8638	CON__P34955
25.1471	25.9863	25.2166	23.5106	22.8481	21.4809	23.478	23.1521	23.274	23.6968	23.8499	23.7058	22.7892	23.5909	23.246	sp|Q9D0E1-2|HNRPM-2_MOUSE
21.4905	20.6827	21.2809	NaN	NaN	NaN	19.9843	19.8004	20.3452	21.6374	21.7948	22.1069	21.4394	21.7111	21.0526	sp|P42669|PURA_MOUSE
19.1721	19.1517	19.0574	NaN	NaN	NaN	NaN	NaN	NaN	19.6678	19.8303	NaN	20.7309	NaN	NaN	sp|Q8VCW8|ACSF2_MOUSE
25.7509	25.205	24.8496	24.45	23.2992	22.4819	22.8291	22.5287	22.4182	20.7094	21.1917	NaN	NaN	NaN	NaN	sp|Q8BFR4|GNS_MOUSE
24.8861	22.932	24.5235	24.9892	24.7126	24.3926	27.1176	26.3721	26.7009	21.7151	20.2213	21.8196	20.6088	24.135	21.1092	sp|P05202|AATM_MOUSE
23.1147	22.565	22.6089	21.5896	NaN	NaN	21.1762	21.8905	20.8195	21.8496	21.1774	22.2736	22.7162	22.9189	21.6753	sp|P70168|IMB1_MOUSE
NaN	NaN	NaN	NaN	NaN	NaN	NaN	NaN	NaN	21.5253	21.7089	21.1765	21.0496	21.1267	21.2605	sp|Q8K3J1|NDUS8_MOUSE
26.9694	26.0999	26.7064	24.7863	24.2447	23.4118	25.9428	25.8979	25.6253	25.0225	25.103	25.0681	25.5225	24.9862	25.6561	sp|P11499|HS90B_MOUSE
24.1348	24.2774	24.2684	25.889	25.9406	25.5114	26.9529	27.0988	27.1101	NaN	NaN	NaN	NaN	NaN	NaN	CON__Q3ZBS7
29.8022	29.4436	29.5198	27.7236	26.424	25.81	27.5768	27.8902	27.4005	29.554	29.4084	29.5802	29.4592	29.7456	29.5417	sp|P68134|ACTS_MOUSE
25.2937	24.9862	25.3118	22.4938	NaN	NaN	23.0336	23.6112	21.6248	24.1138	24.3823	23.9172	24.2294	24.3258	24.008	sp|P18760|COF1_MOUSE
21.4796	21.749	21.9403	23.6718	24.1674	23.7021	23.55	23.5919	23.4358	NaN	NaN	NaN	NaN	NaN	NaN	CON__P17697
NaN	NaN	NaN	NaN	NaN	NaN	NaN	NaN	NaN	24.7291	24.7948	24.9794	25.1368	24.8693	24.976	sp|P28665|MUG1_MOUSE
NaN	NaN	NaN	NaN	NaN	NaN	NaN	NaN	NaN	24.8295	24.5518	24.6693	24.7012	24.4507	24.7487	tr|A0A1Y7VJZ2|A0A1Y7VJZ2_MOUSE
20.1716	18.6327	20.2929	NaN	NaN	NaN	NaN	NaN	NaN	21.3429	22.0905	21.7464	21.026	21.8397	20.8193	sp|O35215|DOPD_MOUSE
26.976	26.0058	26.7278	24.7118	23.7648	22.4151	26.129	25.7166	25.9322	25.9577	26.1009	25.9486	26.2429	26.3431	26.6252	sp|P10126|EF1A1_MOUSE
21.401	22.1164	22.2711	25.1087	24.2058	25.9097	20.87	21.1507	21.2748	NaN	NaN	NaN	NaN	NaN	NaN	CON__P28800
23.1168	22.1694	23.7728	21.8749	21.7558	NaN	24.2961	25.1162	24.5394	21.3067	21.261	21.8579	22.8738	22.9325	21.1252	tr|A0A0A6YW67|A0A0A6YW67_MOUSE
18.3601	NaN	NaN	NaN	NaN	NaN	NaN	NaN	19.867	19.0301	20.2984	NaN	19.155	18.1365	18.9518	sp|Q9D6J6|NDUV2_MOUSE
27.0732	26.0091	26.8709	24.6883	23.0776	23.2775	23.885	24.6424	24.7308	25.1079	25.8964	25.1831	24.9588	24.7668	25.015	sp|P10605|CATB_MOUSE
NaN	NaN	NaN	NaN	NaN	NaN	NaN	NaN	NaN	18.6964	18.684	18.7418	18.8102	18.1704	18.7461	tr|F6RT60|F6RT60_MOUSE
25.5758	24.1373	25.8262	22.3352	22.1931	20.6445	22.7332	23.8554	24.8004	24.5406	22.4093	22.9356	22.8446	22.8512	22.9251	sp|O08807|PRDX4_MOUSE
22.8429	23.9174	23	25.9579	25.8256	26.439	23.7814	24.1147	23.8826	NaN	NaN	NaN	NaN	NaN	NaN	CON__Q3KUS7
NaN	NaN	NaN	NaN	NaN	NaN	NaN	NaN	NaN	19.4544	19.4162	19.8404	19.5987	19.4726	19.8396	tr|E9PYF1|E9PYF1_MOUSE
20.0846	20.4778	20.316	22.4086	22.4841	21.7608	21.6639	21.2814	21.3283	NaN	19.1463	NaN	18.9773	NaN	NaN	CON__Q28194
23.4475	22.7263	22.7844	NaN	NaN	NaN	21.4826	22.04	21.8034	22.2365	21.9978	22.4216	22.6625	22.4351	22.2226	tr|A2AMW0|A2AMW0_MOUSE
NaN	22.9082	NaN	NaN	NaN	NaN	NaN	NaN	NaN	22.491	22.1156	22.57	22.2875	22.3117	22.1734	sp|P50396|GDIA_MOUSE
NaN	NaN	NaN	NaN	NaN	NaN	NaN	NaN	NaN	19.3656	19.4221	19.1079	NaN	NaN	18.7619	tr|Q7TMG8|Q7TMG8_MOUSE
24.3224	24.7458	24.255	24.8448	24.6811	24.464	25.9454	25.6974	25.7491	NaN	NaN	17.7908	NaN	NaN	NaN	sp|Q8R180|ERO1A_MOUSE
24.5464	25.4995	24.7671	22.0001	20.0904	NaN	20.2936	21.5156	20.2467	23.1076	22.7859	23.4082	22.923	23.6249	22.3983	sp|P70349|HINT1_MOUSE
20.9319	21.9628	21.2589	23.7426	23.5937	23.0569	24.5744	24.7263	24.2709	NaN	NaN	NaN	NaN	NaN	NaN	sp|P47963|RL13_MOUSE
25.5356	26.0032	25.9143	27.5956	27.6693	28.7217	24.0125	23.6935	23.5663	NaN	NaN	NaN	NaN	NaN	NaN	CON__Q58D62
NaN	NaN	NaN	NaN	NaN	NaN	NaN	NaN	NaN	26.1178	26.3233	25.8915	26.3905	25.8059	26.4099	sp|Q63918|CAVN2_MOUSE
23.253	22.2009	23.465	21.8899	21.4421	20.0338	23.1288	22.681	22.8289	20.5132	20.6561	NaN	20.5723	NaN	NaN	sp|Q9DCN2-2|NB5R3-2_MOUSE
24.533	24.8563	24.5497	23.4481	22.0949	21.6852	22.5199	21.9823	22.1468	22.518	22.5863	22.4656	22.981	22.4928	23.2061	tr|D3YUT3|D3YUT3_MOUSE
23.5275	23.1599	22.9011	19.3122	NaN	NaN	19.3937	19.4559	NaN	20.5407	20.7528	NaN	NaN	21.1314	20.0163	sp|Q61599|GDIR2_MOUSE
21.9092	19.3066	21.9727	NaN	19.389	NaN	21.2821	21.6636	21.5403	20.887	21.4986	19.4831	20.9207	21.153	19.6973	sp|Q8CAQ8-2|MIC60-2_MOUSE
22.4675	20.5639	22.9447	NaN	NaN	NaN	20.2869	19.6513	NaN	23.7169	23.9365	24.0013	23.3346	23.3691	23.7617	tr|Q543K9|Q543K9_MOUSE
NaN	NaN	22.3592	NaN	NaN	NaN	NaN	NaN	NaN	24.6586	24.5599	25.004	26.138	25.6874	25.6478	sp|P06728|APOA4_MOUSE
21.184	21.8442	21.6834	NaN	NaN	NaN	22.133	NaN	21.9825	22.6091	22.8131	23.1381	22.29	22.9889	22.5806	sp|P14733|LMNB1_MOUSE
23.3431	24.0439	23.6191	25.4741	25.3509	26.6815	22.4671	22.6986	22.8481	NaN	NaN	NaN	NaN	NaN	NaN	CON__ENSEMBL:ENSBTAP00000007350
22.2173	23.1396	22.4804	23.8464	23.8986	22.303	22.6816	22.6949	22.5589	20.5378	21.1475	20.5991	NaN	20.8763	20.7252	sp|Q9WVA2|TIM8A_MOUSE
22.6314	22.3927	22.2736	21.5409	NaN	NaN	NaN	21.3662	NaN	23.1942	22.8433	23.9247	23.6292	23.1583	23.6052	sp|Q76MZ3|2AAA_MOUSE
22.087	23.1974	21.815	24.3915	24.9846	23.7028	24.0335	24.265	25.0135	21.2396	21.3972	22.2892	22.1381	21.3448	22.2718	sp|O35639|ANXA3_MOUSE
22.2792	21.9123	22.3915	NaN	NaN	NaN	20.2005	NaN	20.4365	21.8521	21.3253	21.7632	21.7823	21.9593	22.1509	tr|Q3U4W8|Q3U4W8_MOUSE
NaN	20.9842	NaN	NaN	NaN	NaN	NaN	NaN	NaN	20.7162	20.7509	20.3513	20.2988	20.454	20.3311	sp|P29758|OAT_MOUSE
24.2768	25.0108	24.2777	21.2257	22.405	NaN	NaN	NaN	NaN	23.2148	23.0988	23.1833	23.1487	23.5424	23.0159	sp|Q9CQ60|6PGL_MOUSE
18.8714	NaN	NaN	NaN	NaN	NaN	18.8733	NaN	20.7171	21.1727	20.7779	18.9769	18.84	19.8731	20.0774	sp|Q9DCT2|NDUS3_MOUSE
22.6517	20.9721	22.746	NaN	NaN	NaN	NaN	21.5828	21.1538	24.0239	24.1694	24.1139	24.7797	24.2668	24.6929	sp|Q9DCD0|6PGD_MOUSE
NaN	NaN	NaN	NaN	NaN	NaN	NaN	NaN	NaN	24.8209	24.862	24.5575	24.5018	24.1663	23.7069	sp|P23953|EST1C_MOUSE
20.3883	NaN	20.6413	NaN	NaN	NaN	NaN	NaN	NaN	23.3236	23.7425	23.0955	22.2803	22.7574	23.236	sp|Q9DBE0|CSAD_MOUSE
20.121	20.3886	20.7521	NaN	NaN	NaN	21.3564	21.1764	20.9347	19.833	19.9386	20.1987	20.262	19.875	20.0649	sp|Q8VBV7|CSN8_MOUSE
24.3827	25.3003	24.8482	26.8365	27.323	28.1767	23.4271	23.1474	23.4288	NaN	NaN	NaN	NaN	NaN	NaN	CON__Q3MHN5
22.4763	21.6052	21.9832	NaN	NaN	NaN	21.8798	21.694	22.318	21.6255	21.7022	21.2955	21.9772	21.8926	22.1503	sp|P80315|TCPD_MOUSE
NaN	NaN	NaN	NaN	NaN	NaN	NaN	NaN	NaN	25.6124	25.3662	26.0006	25.6164	25.6688	25.3155	sp|P29699|FETUA_MOUSE
19.1515	NaN	NaN	NaN	NaN	NaN	NaN	NaN	NaN	22.7164	22.0733	21.8207	21.7005	21.8099	22.4459	sp|Q9QZZ6|DERM_MOUSE
NaN	NaN	NaN	NaN	NaN	NaN	NaN	19.7734	NaN	28.5173	28.6371	28.6766	28.5205	27.8445	28.2282	sp|Q921I1|TRFE_MOUSE
22.6353	23.0828	22.6834	NaN	NaN	NaN	21.9715	21.8269	21.8208	22.9238	22.8852	23.1205	23.2375	22.5528	23.2246	sp|P57780|ACTN4_MOUSE
19.8004	20.568	20.1332	NaN	NaN	NaN	NaN	NaN	NaN	21.6408	22.7253	21.5473	21.4908	21.1123	21.6196	sp|Q9D819|IPYR_MOUSE
27.7162	27.1948	27.228	30.8656	30.0889	29.7257	29.3365	28.7918	28.8499	NaN	NaN	NaN	22.2885	NaN	NaN	CON__Q3SX09
NaN	NaN	20.0466	21.0117	NaN	NaN	NaN	22.8884	22.9671	NaN	NaN	21.5101	NaN	NaN	NaN	sp|P03930|ATP8_MOUSE
21.1663	21.4367	21.1659	20.2327	20.2188	19.4413	20.6272	20.2758	20.5937	18.9437	19.7123	19.1049	19.541	19.5365	18.8877	tr|A0A2I3BQF4|A0A2I3BQF4_MOUSE
22.934	22.4871	22.9054	NaN	NaN	NaN	NaN	NaN	NaN	24.4962	24.5954	23.9215	24.835	23.75	25.066	sp|Q9D0F9|PGM1_MOUSE
24.8221	24.5129	25.1828	27.0144	27.2585	27.7062	26.6882	26.6176	26.6602	NaN	NaN	NaN	NaN	NaN	NaN	CON__Q3T052
NaN	19.5724	NaN	NaN	NaN	NaN	NaN	NaN	NaN	22.3003	22.0269	22.4114	22.3839	22.5592	22.3196	tr|A0A087WQS0|A0A087WQS0_MOUSE
21.9805	19.6542	21.6786	NaN	NaN	NaN	NaN	20.9656	NaN	24.7061	25.1475	25.4803	25.3343	25.5023	25.317	sp|Q02788|CO6A2_MOUSE
20.9434	20.9695	21.2353	NaN	NaN	NaN	NaN	NaN	NaN	20.9368	20.7245	20.7577	20.8729	20.8314	20.8153	tr|Q5RKN9|Q5RKN9_MOUSE
23.0807	22.0527	23.4623	20.4451	NaN	NaN	20.2275	20.6413	20.8988	21.5315	20.9083	21.3458	21.133	21.5026	21.8301	sp|Q78PY7|SND1_MOUSE
20.7395	20.6307	21.5827	21.2975	NaN	NaN	21.1583	22.0274	21.0089	NaN	20.279	20.2476	20.5496	20.0948	20.2914	sp|Q8CGK3|LONM_MOUSE
22.4962	22.2638	22.5034	NaN	NaN	NaN	NaN	NaN	NaN	19.4124	NaN	19.367	20.1172	20.383	NaN	tr|Q99LB4|Q99LB4_MOUSE
NaN	19.6654	19.3872	NaN	NaN	NaN	NaN	NaN	NaN	21.3293	21.8023	21.7241	21.5705	20.7458	20.474	sp|P63024|VAMP3_MOUSE
22.9069	24.5384	23.4865	26.6879	26.9568	26.7405	22.8594	22.8234	22.8937	NaN	NaN	NaN	NaN	NaN	NaN	CON__P17690
21.3509	21.1746	21.2029	22.1633	22.8975	21.5207	23.8069	23.7405	23.7313	20.0091	NaN	NaN	NaN	NaN	NaN	sp|Q61879|MYH10_MOUSE
NaN	NaN	NaN	NaN	NaN	NaN	NaN	NaN	NaN	23.6388	24.2905	23.9577	23.4108	24.951	22.9302	sp|P24549|AL1A1_MOUSE
21.6699	NaN	21.6004	NaN	NaN	NaN	NaN	NaN	NaN	23.176	23.6163	23.1697	22.8647	23.6021	23.2825	sp|Q8CAY6|THIC_MOUSE
20.2241	19.7885	20.3334	20.6094	20.5029	NaN	21.8859	21.6176	21.6045	20.7673	21.167	20.2267	20.256	20.239	20.3543	tr|Q8C2Q8|Q8C2Q8_MOUSE
20.5291	17.9229	23.1925	NaN	NaN	NaN	NaN	NaN	NaN	24.4616	24.9273	24.078	24.6081	24.316	25.024	sp|P13707|GPDA_MOUSE
15.2095	16.1205	14.827	18.9684	15.0513	15.9458	NaN	15.4553	15.4517	14.5763	14.4834	15.8578	16.3353	14.3389	14.2364	sp|Q5SX39|MYH4_MOUSE
21.2743	20.7255	21.4508	23.4538	23.8141	NaN	23.6733	22.6796	23.5091	NaN	22.3395	21.0881	NaN	21.0989	21.7653	sp|Q9D3D9|ATPD_MOUSE
NaN	NaN	NaN	NaN	NaN	NaN	NaN	NaN	NaN	20.6587	20.6344	20.6223	20.656	NaN	20.6428	tr|A0A0U1RPV8|A0A0U1RPV8_MOUSE
NaN	NaN	NaN	NaN	NaN	NaN	NaN	NaN	NaN	26.6435	26.4067	25.5859	23.765	24.0588	24.715	sp|P30115|GSTA3_MOUSE
24.4384	23.8986	24.5392	23.6343	23.8429	22.6785	24.2455	24.5364	24.6121	24.9065	24.6696	24.9007	25.5232	25.3084	25.1801	tr|F8WIT2|F8WIT2_MOUSE
22.3229	21.9969	22.3216	21.2946	20.8339	NaN	NaN	20.6835	20.6005	22.9941	23.0653	23.7688	22.8403	22.8873	23.0184	sp|P45376|ALDR_MOUSE
NaN	NaN	NaN	NaN	NaN	NaN	NaN	NaN	NaN	21.5599	21.3241	21.2585	21.5034	21.169	21.2911	sp|Q9DCT8|CRIP2_MOUSE
19.24	19.3823	19.134	NaN	NaN	NaN	NaN	NaN	NaN	20.361	20.249	20.5432	20.3453	20.9224	20.8626	sp|Q8VDK1-2|NIT1-2_MOUSE
25.1457	23.2481	24.9227	21.1665	20.6892	NaN	23.2408	21.8546	22.6172	23.7152	23.8035	23.913	23.8054	23.9066	23.6567	sp|P26041|MOES_MOUSE
NaN	NaN	NaN	NaN	NaN	NaN	NaN	20.9921	20.5699	21.1475	20.7915	NaN	20.4706	20.3623	20.4226	sp|Q9CQ54|NDUC2_MOUSE
20.1935	20.565	19.8669	NaN	NaN	NaN	21.9814	22.2768	22.0033	NaN	20.2229	20.3435	NaN	20.2579	NaN	sp|Q60737|CSK21_MOUSE
NaN	NaN	NaN	NaN	NaN	NaN	NaN	NaN	NaN	20.6762	20.4378	20.4401	20.3935	19.821	20.0574	sp|Q62433|NDRG1_MOUSE
21.8301	22.2613	22.0057	NaN	20.5025	NaN	21.1148	20.875	20.8006	19.1019	NaN	20.4519	19.3649	19.9919	19.7078	sp|O70475|UGDH_MOUSE
24.4945	24.2182	24.4432	21.7728	21.8179	20.3676	21.4534	21.8943	22.0316	NaN	NaN	NaN	NaN	NaN	NaN	sp|P51569|AGAL_MOUSE
21.0482	21.2595	22.1813	NaN	NaN	NaN	NaN	NaN	NaN	22.7836	22.5536	22.3653	23.8963	23.4948	23.0767	tr|A0A1L1SSF8|A0A1L1SSF8_MOUSE
21.9732	22.8904	22.4451	20.8332	20.861	21.1013	21.6216	20.6031	21.088	19.7992	19.8457	20.7089	18.7645	20.0705	NaN	tr|A0A0R4J1Y7|A0A0R4J1Y7_MOUSE
22.9876	23.3491	22.815	20.6891	20.6902	19.9405	21.0526	20.4124	20.0024	19.8534	20.0894	19.9034	20.0889	20.0789	20.4918	sp|Q9CR51|VATG1_MOUSE
25.4759	25.2782	25.8845	27.3331	27.9224	27.5114	26.8145	26.3807	26.9935	NaN	NaN	NaN	NaN	NaN	NaN	CON__P15497
22.1797	22.1902	22.0912	NaN	NaN	NaN	20.786	20.725	20.9725	NaN	20.6725	NaN	NaN	NaN	NaN	sp|Q9CX86|ROA0_MOUSE
20.5865	21.675	20.6142	21.718	21.799	21.6706	21.2929	21.1065	21.4327	NaN	20.1686	20.5433	NaN	NaN	NaN	sp|Q922Q4|P5CR2_MOUSE
22.6988	24.1209	23.1134	25.6883	25.6449	25.7842	24.1821	23.9196	24.0222	NaN	NaN	NaN	NaN	NaN	NaN	CON__P06868
NaN	19.5885	NaN	NaN	NaN	NaN	20.9902	NaN	NaN	24.256	23.6779	24.1074	23.7596	24.3813	23.6191	sp|Q61292|LAMB2_MOUSE
NaN	NaN	NaN	NaN	NaN	NaN	NaN	NaN	NaN	21.3072	21.7526	21.211	NaN	21.4208	NaN	sp|P99028|QCR6_MOUSE
NaN	NaN	NaN	NaN	NaN	NaN	NaN	NaN	NaN	19.984	NaN	20.1395	19.3865	20.0224	19.6439	tr|Q924B0|Q924B0_MOUSE
20.7796	20.2799	20.1196	NaN	NaN	NaN	NaN	NaN	NaN	19.824	20.4927	20.1762	19.1299	20.0918	19.0138	sp|Q99LD8|DDAH2_MOUSE
21.2731	21.4014	20.5033	21.7234	NaN	NaN	NaN	NaN	NaN	23.7459	24.614	22.6701	23.564	23.0636	23.2273	tr|Q3TQP6|Q3TQP6_MOUSE
22.9346	23.1287	22.9635	NaN	NaN	NaN	NaN	NaN	NaN	21.5746	21.2045	22.1786	21.4228	21.5787	21.3776	tr|Q8VCQ8|Q8VCQ8_MOUSE
22.9202	23.0087	22.478	20.5248	20.655	NaN	NaN	NaN	20.5281	20.8418	NaN	21.6963	20.9971	21.2551	20.8351	tr|A0A1W2P729|A0A1W2P729_MOUSE
21.4374	24.9065	21.3389	NaN	23.9262	NaN	24.3212	NaN	22.8753	27.3445	28.4847	27.3629	28.9688	27.4572	29	sp|Q00623|APOA1_MOUSE
20.2561	20.766	20.09	NaN	NaN	NaN	NaN	NaN	NaN	19.4962	19.8746	19.6086	19.7011	19.2985	19.8667	sp|P58871|TB182_MOUSE
NaN	NaN	NaN	NaN	NaN	NaN	NaN	NaN	NaN	26.5787	26.1164	26.556	26.5741	26.0282	25.9736	sp|P22599|A1AT2_MOUSE
20.1897	21.6337	20.927	23.2346	23.8553	24.2406	21.0437	20.9581	20.8858	NaN	NaN	NaN	NaN	NaN	NaN	CON__ENSEMBL:ENSBTAP00000014147
24.2942	22.257	24.0282	NaN	NaN	NaN	21.4534	21.3528	22.191	23.2054	23.1979	22.6653	23.6575	23.8119	23.5684	sp|P06745|G6PI_MOUSE
19.0912	NaN	NaN	NaN	NaN	NaN	NaN	NaN	NaN	22.4241	22.3487	22.4546	22.55	21.943	22.791	sp|Q9D7N9|APMAP_MOUSE
NaN	NaN	NaN	NaN	NaN	NaN	NaN	NaN	NaN	22.7347	24.0223	22.7892	25.2148	24.6119	23.576	sp|Q9Z0F7|SYUG_MOUSE
NaN	21.0896	NaN	NaN	NaN	NaN	NaN	NaN	NaN	25.0688	25.142	25.5228	24.8449	25.2165	25.3657	sp|P08226|APOE_MOUSE
23.5958	25.2823	23.865	27.2277	27.3983	28.2742	26.1939	26.2536	26.3787	NaN	NaN	NaN	NaN	NaN	NaN	CON__Q3SZR3
21.3127	21.5073	21.4196	22.9071	22.7629	21.1836	24.2278	24.1232	23.9782	23.409	23.0331	22.1614	22.2149	22.8503	22.2985	sp|Q06185|ATP5I_MOUSE
NaN	NaN	NaN	NaN	NaN	NaN	NaN	NaN	NaN	20.5283	20.1341	20.6423	19.8202	19.9151	19.8351	sp|P16332|MUTA_MOUSE
NaN	20.5362	NaN	NaN	NaN	NaN	NaN	NaN	NaN	22.3109	22.8429	22.153	22.8308	22.3743	23.3511	sp|O70318|E41L2_MOUSE
22.5427	24.1664	22.978	24.2684	24.6278	22.9442	24.8129	24.8	25.4448	22.7344	23.2953	23.2585	23.521	24.0201	23.8867	sp|P48036|ANXA5_MOUSE
NaN	20.0307	19.1575	21.3599	20.6212	NaN	21.0008	21.4111	21.059	19.5881	18.7878	NaN	18.5494	20.023	19.5672	tr|Q8R2K3|Q8R2K3_MOUSE
22.7703	22.9756	22.811	NaN	NaN	NaN	NaN	NaN	NaN	21.8271	21.5145	22.2501	22.2474	21.9943	22.2737	sp|Q9WUM3|COR1B_MOUSE
22.0423	21.2869	20.5183	NaN	NaN	NaN	19.0594	19.624	19.3766	18.7437	NaN	19.0547	19.2697	19.4601	19.2133	tr|A0A494BAX5|A0A494BAX5_MOUSE
22.7666	22.8407	21.8045	NaN	NaN	NaN	21.8773	NaN	NaN	20.7917	21.0455	21.0699	20.8852	21.2825	20.9517	sp|P80316|TCPE_MOUSE
NaN	NaN	NaN	NaN	NaN	NaN	NaN	NaN	NaN	28.0644	27.8799	27.7838	28.1405	27.7391	27.4853	tr|A0A0R4J0X5|A0A0R4J0X5_MOUSE
22.4422	22.7645	22.6593	20.5798	20.7973	NaN	21.5602	20.5213	NaN	22.2557	22.0585	22.1114	21.7007	22.1496	21.8522	sp|P42208|SEPT2_MOUSE
21.8942	22.9675	21.8441	21.0496	21.2645	NaN	21.697	NaN	21.921	22.9101	22.5154	22.5603	23.0036	22.465	23.1712	sp|Q9D0K2|SCOT1_MOUSE
23.0877	22.9899	22.3904	NaN	NaN	NaN	NaN	NaN	19.7937	20.2902	20.0947	19.9593	20.9644	21.1762	20.1001	sp|Q80UG5-3|SEPT9-3_MOUSE
21.228	20.5008	20.8599	NaN	NaN	NaN	NaN	NaN	NaN	NaN	NaN	NaN	NaN	NaN	NaN	sp|Q62084|PP14B_MOUSE
22.0102	22.9261	21.9506	NaN	21.1597	NaN	21.4464	21.3348	21.4461	22.7659	22.4414	22.7125	23.2849	22.7948	22.5971	sp|P68510|1433F_MOUSE
NaN	NaN	NaN	NaN	NaN	NaN	NaN	NaN	NaN	20.7399	21.241	20.8945	21.8584	21.2532	21.8827	sp|Q2TPA8|HSDL2_MOUSE
22.7288	22.6603	22.2157	20.5787	NaN	NaN	NaN	NaN	NaN	22.6915	22.7077	22.4676	22.9951	22.8595	22.2812	sp|Q9CZY3|UB2V1_MOUSE
20.872	21.0819	21.1181	NaN	NaN	NaN	NaN	NaN	NaN	19.564	NaN	19.768	19.5124	19.7467	19.6836	sp|O70591|PFD2_MOUSE
25.6362	24.7681	26.0749	25.3786	25.9513	24.2967	27.3141	27.3454	27.3493	26.4231	26.385	26.2056	25.7801	26.2415	25.9546	sp|P62806|H4_MOUSE
22.1421	22.2228	23.1172	NaN	NaN	NaN	NaN	21.3774	NaN	21.8916	21.6886	22.046	22.1372	22.4708	21.9964	sp|O88342|WDR1_MOUSE
24.8824	24.8628	25.1488	24.4514	24.7732	22.9308	23.6603	23.4015	23.7218	NaN	NaN	20.2529	20.8535	21.6829	NaN	sp|Q64191|ASPG_MOUSE
22.3154	22.8799	22.6941	NaN	21.5896	NaN	NaN	NaN	NaN	21.5956	22.4081	22.1938	21.6083	21.5588	21.6119	sp|P11152|LIPL_MOUSE
21.5751	21.869	20.6251	NaN	NaN	NaN	NaN	NaN	NaN	23.2518	22.9598	23.3973	23.1788	23.3055	23.5707	sp|P16546-2|SPTN1-2_MOUSE
21.8316	24.1439	22.4232	26.362	26.1334	26.9691	20.8802	NaN	21.2769	NaN	NaN	NaN	NaN	NaN	NaN	CON__P00978
20.4954	19.716	20.5877	NaN	NaN	NaN	NaN	NaN	NaN	NaN	19.8299	NaN	NaN	NaN	NaN	sp|Q922B1|MACD1_MOUSE
NaN	NaN	NaN	NaN	NaN	NaN	NaN	NaN	NaN	20.9288	20.5003	19.8435	19.1595	19.549	19.505	sp|Q8R1S0|COQ6_MOUSE
NaN	NaN	NaN	NaN	NaN	NaN	20.6601	NaN	20.6248	22.0595	22.8303	22.4945	21.1853	21.2638	21.5277	sp|P32261|ANT3_MOUSE
24.1933	25.1808	24.1599	21.3345	20.5643	NaN	NaN	NaN	NaN	21.7415	22.0893	22.0936	21.9411	22.49	21.8878	sp|Q9CQR2|RS21_MOUSE
22.6093	22.1035	22.6705	20.2848	20.3724	NaN	21.2439	21.7882	21.3429	20.6041	20.4146	20.3469	21.3017	20.4799	20.9057	sp|P12382|PFKAL_MOUSE
NaN	NaN	NaN	NaN	NaN	NaN	NaN	NaN	NaN	23.6177	23.7301	23.7948	22.4412	23.0012	23.2926	sp|P11352|GPX1_MOUSE
20.3797	20.7671	20.4982	22.0113	22.3735	21.278	24.6285	24.0587	24.5905	NaN	NaN	NaN	NaN	NaN	17.8652	sp|Q8BP67|RL24_MOUSE
20.9537	21.5858	20.4379	NaN	19.8319	NaN	20.3864	19.8265	NaN	19.5663	20.4208	19.4885	NaN	19.3755	19.3549	sp|Q00PI9|HNRL2_MOUSE
22.8505	21.2691	22.7732	22.2905	22.423	21.4379	23.5683	23.0874	23.3542	21.5234	21.1674	21.1628	21.6574	21.506	21.2946	sp|P62908|RS3_MOUSE
20.4988	20.123	NaN	NaN	NaN	NaN	NaN	NaN	NaN	19.8961	19.776	NaN	19.9992	20.6185	20.9526	sp|Q9EQH3|VPS35_MOUSE
23.6536	NaN	22.5918	NaN	NaN	NaN	NaN	NaN	NaN	21.5645	21.3631	22.531	22.0521	22.513	22.172	sp|Q6IRU2|TPM4_MOUSE
22.1705	21.9676	21.7694	NaN	NaN	NaN	NaN	NaN	NaN	20.8593	20.8107	20.422	20.9817	21.2226	20.5011	sp|P26350|PTMA_MOUSE
23.4911	22.1467	23.6775	22.1038	22.0905	22.1163	23.9503	23.6558	23.3391	NaN	NaN	19.4511	20.0402	NaN	19.4806	sp|Q9R0E1|PLOD3_MOUSE
22.195	21.7469	21.9198	NaN	NaN	NaN	21.9482	20.6997	22.1637	21.0317	21.012	21.3056	20.7576	21.0766	20.5854	sp|P80314|TCPB_MOUSE
24.2712	24.0675	24.5808	23.1995	22.0524	NaN	21.7979	22.0392	22.1751	21.4361	21.7559	NaN	20.7121	21.6403	22.1764	sp|P52480-2|KPYM-2_MOUSE
20.8435	21.0372	20.1065	19.9373	19.6599	NaN	20.0587	19.7728	19.8092	20.0235	20.3944	20.3684	19.8907	20.1233	19.7608	sp|Q9QZD9|EIF3I_MOUSE
NaN	21.2013	22.7959	22.4928	22.5967	22.0592	24.631	24.5225	24.3384	22.1965	21.9396	NaN	22.2891	21.9198	21.9924	tr|G3UY29|G3UY29_MOUSE
21.9469	21.8557	21.7771	23.8522	23.6611	24.3504	23.1639	23.1507	22.4073	NaN	NaN	NaN	NaN	NaN	NaN	CON__Q0V8M9
21.2028	20.2296	20.9293	NaN	NaN	NaN	NaN	NaN	19.6229	20.8387	20.9533	21.4995	21.0886	20.5374	21.2002	sp|Q9CWK8|SNX2_MOUSE
22.1361	22.1855	22.0441	NaN	NaN	NaN	NaN	NaN	NaN	20.1058	19.6477	19.6059	NaN	20.1331	19.9115	sp|Q91VI7|RINI_MOUSE
21.043	20.8595	21.5088	24.0959	23.4682	23.6081	23.7217	23.737	22.9734	NaN	NaN	NaN	NaN	NaN	NaN	CON__Q03247
23.4297	24.3609	23.5862	24.4393	24.7494	24.0504	25.8031	26.0871	26.3556	24.0109	24.9088	23.8615	24.4183	24.4211	24.4246	sp|Q9DCX2|ATP5H_MOUSE
NaN	NaN	21.8239	NaN	NaN	NaN	NaN	NaN	NaN	24.0343	24.3582	24.9785	24.1635	26.1458	23.6468	sp|P15626|GSTM2_MOUSE
18.9687	NaN	NaN	NaN	NaN	NaN	NaN	NaN	NaN	20.3243	20.8231	20.6539	20.928	21.01	NaN	tr|A0A2I3BRG8|A0A2I3BRG8_MOUSE
23.3158	23.6383	22.6121	20.4665	19.3063	NaN	20.1975	20.5381	20.1694	22.1643	NaN	22.248	20.7897	22.2861	20.8069	sp|Q9R0P5|DEST_MOUSE
22.0115	20.5773	20.8284	NaN	NaN	NaN	NaN	NaN	NaN	20.4958	20.4025	20.4397	20.4016	20.4057	20.8841	sp|Q8JZQ9|EIF3B_MOUSE
23.433	24.1408	23.1979	22.4133	22.0367	21.3166	21.4614	21.5211	22.1578	NaN	NaN	19.0497	NaN	19.7673	NaN	sp|Q61398|PCOC1_MOUSE
NaN	NaN	NaN	NaN	NaN	NaN	NaN	21.1269	NaN	NaN	NaN	19.6348	19.4258	18.8932	19.5929	sp|Q9DC70|NDUS7_MOUSE
21.9342	22.5836	22.0933	20.3922	20.6302	19.9237	20.5119	20.7838	20.5731	20.6345	20.257	20.6851	19.8951	20.7309	NaN	sp|Q62318|TIF1B_MOUSE
20.9198	21.1493	21.1122	NaN	NaN	NaN	NaN	NaN	NaN	21.3059	21.3012	21.0389	21.6131	21.1727	21.0638	sp|Q9R062|GLYG_MOUSE
17.7686	17.1139	NaN	NaN	NaN	NaN	NaN	17.0983	NaN	17.8274	17.4893	17.7814	17.8129	17.6176	17.2348	sp|P05977-2|MYL1-2_MOUSE
NaN	NaN	NaN	NaN	NaN	NaN	NaN	21.2851	NaN	21.2158	21.602	21.1458	21.2828	22.8312	21.6742	sp|Q8R4N0|CLYBL_MOUSE
19.8573	NaN	NaN	21.8711	22.1213	NaN	22.8661	22.8946	22.8944	NaN	NaN	NaN	NaN	NaN	NaN	sp|P61294|RAB6B_MOUSE
NaN	NaN	NaN	NaN	NaN	NaN	NaN	NaN	NaN	21.7373	21.8735	22.6465	23.0576	22.7074	22.4947	sp|Q9QYB1|CLIC4_MOUSE
22.6832	23.2561	21.7343	NaN	19.412	NaN	NaN	NaN	NaN	21.5412	23.4131	23.8412	22.4952	25.4423	21.5687	sp|Q91VW3|SH3L3_MOUSE
NaN	NaN	NaN	NaN	NaN	NaN	NaN	NaN	NaN	19.6378	19.8192	NaN	19.6884	19.7087	19.7461	sp|Q60759|GCDH_MOUSE
22.6814	23.7993	21.4682	21.848	21.3088	21.0098	21.1143	NaN	21.725	19.855	19.887	20.1336	20.2353	19.8071	20.5664	sp|Q62059-3|CSPG2-3_MOUSE
19.9741	NaN	20.1947	NaN	NaN	NaN	NaN	NaN	NaN	21.8719	21.2393	21.8702	22.7558	21.5037	22.2308	sp|Q71LX4|TLN2_MOUSE
25.0491	25.7166	25.1543	25.276	25.2136	24.2927	25.8473	25.4415	25.719	NaN	NaN	NaN	18.2879	NaN	NaN	sp|Q60716-2|P4HA2-2_MOUSE
21.5451	22.6495	21.8446	19.666	NaN	NaN	20.9915	19.7802	20.8345	19.9845	20.3402	20.5716	20.0614	19.996	NaN	sp|Q80X90|FLNB_MOUSE
NaN	NaN	NaN	NaN	NaN	NaN	NaN	NaN	NaN	21.62	20.9244	21.6722	21.6879	20.8269	21.4522	sp|Q62087|PON3_MOUSE
23.3449	20.8348	22.6558	NaN	NaN	20.3831	20.5912	20.0944	NaN	19.5077	NaN	20.0405	19.6961	20.3489	19.9128	sp|Q9WV54|ASAH1_MOUSE
NaN	NaN	NaN	NaN	NaN	NaN	19.4534	19.6758	19.869	NaN	NaN	NaN	NaN	NaN	NaN	tr|A0A1L1SR69|A0A1L1SR69_MOUSE
NaN	NaN	NaN	NaN	NaN	NaN	NaN	NaN	NaN	22.4925	22.6488	21.2791	22.9545	22.5164	23.0752	sp|Q8QZR5|ALAT1_MOUSE
NaN	NaN	NaN	NaN	NaN	NaN	NaN	NaN	NaN	26.0431	25.525	26.2788	25.9491	26.4507	25.8772	sp|Q00898|A1AT5_MOUSE
21.7091	21.9211	22.3725	23.8878	23.8342	23.5634	23.6907	22.7082	23.5819	NaN	NaN	NaN	NaN	20.3955	NaN	CON__Q95121
23.8207	22.5893	23.819	NaN	21.1816	NaN	21.2841	21.484	21.4636	22.2535	21.2023	21.913	21.8314	21.645	NaN	tr|A0A2R8VI25|A0A2R8VI25_MOUSE
21.7328	22.4777	21.9467	NaN	NaN	NaN	NaN	NaN	NaN	21.0668	20.9778	20.9611	21.0196	20.9616	21.3734	tr|V9GWU5|V9GWU5_MOUSE
NaN	NaN	NaN	NaN	NaN	NaN	NaN	NaN	NaN	20.599	21.1451	20.94	20.2056	20.3934	20.7341	sp|Q8BJ56-3|PLPL2-3_MOUSE
19.3053	19.6297	19.1666	NaN	NaN	NaN	NaN	NaN	NaN	18.8224	18.5652	18.8167	NaN	18.1333	18.2982	tr|Q7M739|Q7M739_MOUSE
NaN	NaN	NaN	NaN	NaN	NaN	NaN	NaN	NaN	25.7785	25.9255	26.1426	25.9331	26.5885	26.1021	sp|Q91X72|HEMO_MOUSE
20.8945	21.4053	21.0336	22.4006	22.5542	NaN	23.4037	22.4282	22.746	NaN	NaN	NaN	18.8478	NaN	NaN	sp|P62849-2|RS24-2_MOUSE
NaN	NaN	NaN	NaN	NaN	NaN	NaN	NaN	NaN	NaN	19.8416	19.1754	19.6717	19.4844	19.9826	sp|Q8JZU2|TXTP_MOUSE
20.2215	20.0975	19.938	NaN	NaN	NaN	NaN	NaN	NaN	NaN	NaN	NaN	NaN	19.5277	NaN	tr|A0A0G2JF72|A0A0G2JF72_MOUSE
NaN	NaN	NaN	NaN	NaN	NaN	NaN	NaN	NaN	24.4672	25.3983	23.8428	24.2401	23.9008	23.9607	tr|A0A075B5P3|A0A075B5P3_MOUSE
NaN	NaN	NaN	NaN	NaN	NaN	NaN	NaN	NaN	NaN	19.0111	NaN	19.2347	18.9411	19.2779	sp|Q8BWF0|SSDH_MOUSE
22.0302	21.3281	22.0322	NaN	20.3049	NaN	21.0757	21.2639	21.0475	22.3094	22.0269	22.0016	22.9039	22.2392	22.1753	sp|P99026|PSB4_MOUSE
20.2841	19.9189	20.4095	NaN	NaN	NaN	NaN	NaN	NaN	20.5309	20.2605	NaN	20.4896	20.4883	20.3137	sp|Q9DB05|SNAA_MOUSE
21.698	21.8176	21.7057	20.996	NaN	NaN	NaN	NaN	NaN	21.4954	21.4436	21.4961	21.6424	21.1438	21.3003	sp|Q9CWJ9|PUR9_MOUSE
21.2791	21.8296	21.3491	NaN	NaN	NaN	NaN	NaN	NaN	20.1856	20.2326	NaN	19.9363	20.195	NaN	sp|P62334|PRS10_MOUSE
23.335	24.3856	23.3084	21.1658	NaN	NaN	NaN	NaN	NaN	21.9671	21.5837	22.0083	21.7093	22.0186	21.9509	sp|P26883|FKB1A_MOUSE
22.0606	23.4884	23.3095	25.8194	24.7367	26.7883	NaN	21.8958	21.0148	NaN	NaN	NaN	NaN	NaN	NaN	CON__ENSEMBL:ENSBTAP00000024466
19.7233	19.8537	19.6619	20.3738	20.2542	NaN	20.1671	NaN	20.0278	19.7319	NaN	19.6164	19.3237	NaN	NaN	sp|P62075|TIM13_MOUSE
24.3149	25.2622	24.4074	NaN	NaN	NaN	NaN	NaN	NaN	26.6231	26.4518	27.2997	26.3374	27.1237	26.1568	sp|P28271|ACOC_MOUSE
19.1638	NaN	NaN	NaN	NaN	NaN	20.3641	NaN	NaN	19.9823	NaN	19.3598	19.327	NaN	19.1548	sp|Q8R1I1|QCR9_MOUSE
19.2794	19.5399	19.4808	NaN	NaN	NaN	NaN	19.6441	NaN	20.6122	20.2045	20.2306	20.3773	20.1228	20.6888	tr|E9Q6R7|E9Q6R7_MOUSE
26.5607	26.4612	26.6875	26.8974	26.9676	24.4121	28.2571	28.1557	28.1924	26.9349	26.9607	26.7874	26.5687	26.4296	26.528	sp|Q03265|ATPA_MOUSE
19.4399	19.2129	NaN	NaN	NaN	NaN	21.9476	21.6284	21.422	NaN	NaN	NaN	NaN	NaN	NaN	tr|A0A1B0GSF7|A0A1B0GSF7_MOUSE
25.5418	25.2339	26.0198	27.0721	26.9821	29.043	24.4876	24.6364	24.7036	NaN	NaN	NaN	NaN	NaN	NaN	CON__ENSEMBL:ENSBTAP00000024146
NaN	NaN	NaN	NaN	NaN	NaN	NaN	NaN	21.3702	20.0689	NaN	19.5047	19.9207	19.5537	19.5326	sp|Q6PB66|LPPRC_MOUSE
26.2905	28.3302	26.4987	29.9813	29.8373	31.5043	27.1374	27.7595	27.4912	NaN	NaN	NaN	27.1182	26.8437	NaN	CON__P02768-1
19.9797	18.9033	20.1215	20.6583	NaN	NaN	21.6565	21.8639	21.1199	22.8999	22.6086	21.2094	21.2389	21.2466	21.0419	sp|Q9R0H0-2|ACOX1-2_MOUSE
22.6045	22.3706	23.2698	24.1708	24.5078	25.5427	23.0552	22.7851	22.8356	NaN	NaN	NaN	NaN	NaN	NaN	CON__Q2UVX4
20.3946	19.0874	20.8125	NaN	NaN	NaN	NaN	NaN	NaN	21.5391	21.8317	21.01	20.951	20.9271	21.6639	sp|Q8R164|BPHL_MOUSE
23.6458	22.4986	23.3649	20.8987	20.659	NaN	20.9601	21.0495	NaN	21.6277	21.0967	21.9066	21.4419	21.9804	21.149	sp|Q9Z1Q5|CLIC1_MOUSE
NaN	21.8229	NaN	NaN	NaN	NaN	NaN	NaN	NaN	25.5428	25.115	25.8898	25.1341	24.6153	25.0993	sp|Q61838|PZP_MOUSE
22.3304	21.6503	22.0143	NaN	NaN	NaN	NaN	NaN	NaN	20.7392	21.0766	20.2806	20.7089	21.13	20.7147	sp|Q6PDM2|SRSF1_MOUSE
NaN	NaN	NaN	NaN	NaN	NaN	NaN	NaN	NaN	22.8209	23.51	22.31	20.3501	21.4112	21.0668	sp|P52196|THTR_MOUSE
21.7537	22.1655	21.6439	NaN	NaN	NaN	19.7889	NaN	NaN	22.2293	20.5972	21.0055	22.043	21.325	20.6128	tr|Q7TQE2|Q7TQE2_MOUSE
NaN	NaN	22.5253	NaN	NaN	21.419	NaN	NaN	NaN	22.7488	23.2514	22.5967	21.7729	25.9587	22.0854	sp|P43024|CX6A1_MOUSE
24.3325	24.7362	24.6943	NaN	NaN	NaN	NaN	NaN	NaN	23.1984	22.6627	23.0944	21.6263	24.0521	21.0526	sp|O89086|RBM3_MOUSE
NaN	NaN	NaN	NaN	NaN	NaN	NaN	NaN	NaN	24.6042	24.3704	24.335	21.3413	22.8581	23.8669	sp|P03953-2|CFAD-2_MOUSE
NaN	NaN	NaN	NaN	NaN	NaN	NaN	NaN	NaN	25.5103	25.52	25.8362	25.2473	24.2462	24.3635	sp|P07309|TTHY_MOUSE
NaN	NaN	NaN	NaN	NaN	NaN	NaN	NaN	NaN	19.5124	20.0124	19.2272	19.5857	19.839	20.2179	sp|Q8VDQ1|PTGR2_MOUSE
22.873	23.2265	22.8236	NaN	NaN	NaN	NaN	NaN	NaN	19.7831	NaN	19.4914	NaN	NaN	NaN	sp|P49312|ROA1_MOUSE
NaN	NaN	NaN	NaN	NaN	NaN	NaN	NaN	NaN	NaN	NaN	19.4453	18.2971	NaN	19.4648	sp|P17665|COX7C_MOUSE
21.7595	21.445	21.9464	19.3251	NaN	NaN	20.8826	20.8772	20.2984	19.5782	20.1987	19.8276	19.1682	20.6794	18.8826	tr|A0A2I3BS39|A0A2I3BS39_MOUSE
NaN	NaN	NaN	NaN	NaN	NaN	NaN	NaN	NaN	22.3276	21.8526	22.0967	21.0516	21.4258	21.719	sp|P21981|TGM2_MOUSE
21.6691	21.608	21.2778	NaN	NaN	NaN	NaN	NaN	NaN	19.0949	19.3526	19.0698	NaN	NaN	NaN	tr|A0A0N4SWH2|A0A0N4SWH2_MOUSE
22.86	24.0245	22.5021	26.5182	25.612	27.0805	NaN	NaN	NaN	NaN	NaN	NaN	NaN	NaN	NaN	CON__Q3SZV7
21.6876	22.7954	22.4289	NaN	NaN	NaN	NaN	NaN	NaN	20.4091	NaN	20.4334	20.8012	20.5933	20.2385	sp|P61971|NTF2_MOUSE
NaN	NaN	NaN	NaN	NaN	NaN	NaN	NaN	NaN	20.9608	21.0364	21.777	23.2859	23.1361	22.946	sp|P19001|K1C19_MOUSE
NaN	NaN	NaN	NaN	NaN	NaN	NaN	21.807	21.8902	21.5211	21.2407	21.9204	21.4678	21.3798	21.5096	sp|P08752|GNAI2_MOUSE
21.1063	21.0313	20.757	NaN	NaN	NaN	NaN	NaN	NaN	20.3657	20.6432	20.5379	20.4202	20.7809	20.4683	sp|O35295|PURB_MOUSE
26.2318	25.9476	24.5568	22.8794	22.7226	NaN	22.2221	22.6018	NaN	NaN	NaN	20.2489	NaN	20.0232	NaN	sp|Q920A5|RISC_MOUSE
20.9421	NaN	21.1495	NaN	NaN	NaN	NaN	NaN	NaN	21.1066	21.4359	21.2979	21.7747	21.8709	21.7712	tr|Q3U6K9|Q3U6K9_MOUSE
22.2312	22.2112	22.3647	NaN	NaN	NaN	NaN	NaN	NaN	21.2575	20.7335	21.0364	20.6219	21.1309	20.3661	sp|P70333|HNRH2_MOUSE
22.2219	NaN	23.9578	21.7951	NaN	21.609	NaN	21.309	NaN	23.0598	23.3445	24.5693	22.8294	24.2641	22.9665	sp|P58774|TPM2_MOUSE
20.3316	20.0647	20.1401	NaN	NaN	NaN	NaN	NaN	NaN	NaN	NaN	18.9554	NaN	19.0714	18.8414	sp|Q99020|ROAA_MOUSE
20.4855	19.9637	20.3056	19.4977	NaN	NaN	NaN	NaN	NaN	23.0065	22.5804	23.2646	21.7413	23.572	22.259	sp|P10518|HEM2_MOUSE
20.668	18.7577	20.0431	NaN	NaN	NaN	20.876	20.2337	20.2452	20.77	20.1871	20.6654	20.0095	20.0843	20.185	sp|P57759|ERP29_MOUSE
21.6537	21.9993	21.6973	23.2302	23.3222	23.062	23.6147	23.5529	25.0378	NaN	NaN	NaN	NaN	NaN	NaN	sp|Q6ZWV7|RL35_MOUSE
NaN	NaN	NaN	NaN	NaN	NaN	NaN	NaN	NaN	21.319	20.4899	20.776	20.6333	21.0023	20.4498	tr|A0A0R4J2B2|A0A0R4J2B2_MOUSE
22.1885	22.4513	22.3176	NaN	NaN	NaN	21.8237	21.8185	22.2467	21.3435	21.2754	20.7934	21.2823	20.9565	22.185	sp|P80317|TCPZ_MOUSE
NaN	NaN	NaN	NaN	NaN	NaN	NaN	NaN	19.6319	20.161	NaN	19.2408	NaN	NaN	NaN	sp|Q9DCJ5|NDUA8_MOUSE
23.1356	20.7836	23.3709	NaN	NaN	NaN	NaN	19.3915	NaN	18.9351	NaN	18.7611	18.884	18.7636	18.9603	sp|O89023|TPP1_MOUSE
22.8362	21.4946	20.9329	NaN	NaN	NaN	NaN	NaN	NaN	19.8521	19.8993	18.6496	NaN	20.1958	20.5161	sp|Q8BGD9|IF4B_MOUSE
21.078	19.0787	20.1471	19.2078	19.3701	NaN	20.8128	21.394	21.5369	18.8341	19.2886	19.4085	18.5803	19.4612	18.3975	tr|G3UVV4|G3UVV4_MOUSE
NaN	NaN	NaN	NaN	NaN	NaN	NaN	NaN	NaN	19.1329	19.1241	19.7334	20.2112	19.5587	19.2578	sp|Q07456|AMBP_MOUSE
NaN	NaN	NaN	NaN	NaN	NaN	NaN	NaN	NaN	18.9345	19.2076	NaN	19.1443	NaN	NaN	tr|A0A0R4J1R7|A0A0R4J1R7_MOUSE
NaN	NaN	NaN	NaN	NaN	NaN	NaN	NaN	NaN	NaN	21.6495	21.4895	21.7232	21.6013	21.6986	sp|P34928|APOC1_MOUSE
21.6874	22.7629	21.7651	20.0106	20.1865	NaN	20.1327	NaN	19.8755	21.1	20.6312	20.0329	19.8329	19.9844	19.9682	sp|Q9Z2X1|HNRPF_MOUSE
26.897	28.1213	27.0571	29.4612	29.7709	28.1466	26.6517	26.1466	26.6956	NaN	NaN	NaN	NaN	NaN	NaN	CON__P81644
NaN	17.6834	18.1459	16.2138	NaN	16.7853	NaN	NaN	NaN	NaN	NaN	NaN	18.5919	14.865	NaN	sp|P07310|KCRM_MOUSE
21.1758	22.864	22.1546	21.8602	22.0488	NaN	20.4518	20.649	20.9015	18.8299	NaN	NaN	18.8	19.2863	NaN	sp|P20060|HEXB_MOUSE
21.2917	22.6085	21.9047	NaN	NaN	NaN	19.5007	19.7601	20.2365	19.5085	19.5227	19.443	19.314	19.8227	19.0875	tr|F8WGG3|F8WGG3_MOUSE
20.5234	22.5937	21.5245	NaN	NaN	NaN	NaN	NaN	NaN	21.1685	21.0291	21.1266	20.0593	21.3843	20.3887	tr|B1AWE0|B1AWE0_MOUSE
22.7831	22.842	22.551	NaN	21.3372	NaN	NaN	NaN	NaN	NaN	NaN	NaN	NaN	NaN	NaN	sp|P37889-2|FBLN2-2_MOUSE
19.2986	NaN	19.4506	NaN	NaN	NaN	NaN	NaN	NaN	21.392	20.3422	20.694	20.897	21.0158	21.9414	tr|F8WGT1|F8WGT1_MOUSE
NaN	NaN	NaN	NaN	NaN	NaN	NaN	NaN	NaN	NaN	NaN	NaN	NaN	NaN	NaN	sp|O70571|PDK4_MOUSE
23.1997	24.6208	23.5685	26.7257	26.4971	25.6217	21.8889	21.7237	21.3448	NaN	NaN	NaN	NaN	NaN	NaN	CON__P02777
NaN	NaN	NaN	NaN	NaN	NaN	NaN	NaN	NaN	21.084	21.6292	21.6227	21.5943	21.2529	21.6454	tr|E9QNA7|E9QNA7_MOUSE
21.4747	19.7554	21.548	20.3504	20.3687	NaN	21.5842	21.5811	21.464	20.9493	21.0211	20.7453	20.6319	20.7643	20.4581	sp|Q8BG32|PSD11_MOUSE
21.7351	20.9936	21.6436	19.9475	NaN	NaN	NaN	20.0646	NaN	21.2004	21.1063	20.7251	20.5737	20.6536	20.1228	sp|Q9Z1N5|DX39B_MOUSE
NaN	NaN	NaN	NaN	NaN	NaN	NaN	NaN	NaN	22.8023	21.2224	21.4702	22.4314	22.0751	22.8199	sp|Q99L88|SNTB1_MOUSE
21.2006	21.6464	21.5872	NaN	NaN	NaN	NaN	NaN	NaN	21.2339	22.1632	20.956	21.1743	21.2081	NaN	sp|Q99KJ8|DCTN2_MOUSE
NaN	NaN	NaN	21.593	21.4713	NaN	21.9004	22.0712	21.9568	NaN	NaN	NaN	NaN	NaN	NaN	sp|Q9CR57|RL14_MOUSE
23.1135	21.5163	22.9259	NaN	NaN	NaN	NaN	NaN	NaN	NaN	NaN	20.3233	NaN	21.247	NaN	sp|Q9DBG5|PLIN3_MOUSE
NaN	NaN	NaN	NaN	NaN	NaN	NaN	NaN	NaN	21.1989	21.5948	21.7871	21.0748	20.3777	20.9217	sp|Q9D0S9|HINT2_MOUSE
21.8767	22.1289	22.9007	NaN	NaN	NaN	NaN	NaN	NaN	20.0154	20.4303	19.9973	19.934	20.864	20.0604	sp|P60335|PCBP1_MOUSE
NaN	NaN	NaN	NaN	NaN	NaN	NaN	NaN	NaN	21.6882	22.1302	22.2409	21.9582	22.0029	22.169	sp|Q60675|LAMA2_MOUSE
22.7043	21.5866	21.5111	21.3864	NaN	NaN	21.4576	NaN	21.2478	20.8532	NaN	NaN	NaN	20.7085	21.0899	tr|A0A140LIZ5|A0A140LIZ5_MOUSE
20.7892	19.9037	19.9815	NaN	NaN	NaN	NaN	NaN	NaN	19.1929	19.0331	19.1282	19.2786	19.2656	19.1807	sp|P47199|QOR_MOUSE
19.9906	22.2175	21.8309	NaN	NaN	NaN	NaN	NaN	NaN	19.1798	18.6694	18.9765	19.0343	18.7474	18.4507	sp|P26638|SYSC_MOUSE
NaN	NaN	NaN	NaN	NaN	NaN	NaN	NaN	NaN	21.8229	21.621	22.7024	22.8889	23.0062	22.6281	tr|A0A0R4J1N3|A0A0R4J1N3_MOUSE
21.128	20.2182	20.4167	NaN	NaN	NaN	22.8804	24.5636	23.2548	NaN	NaN	NaN	NaN	NaN	NaN	sp|Q91YQ5|RPN1_MOUSE
20.8477	22.3344	22.0563	21.2757	20.9057	NaN	22.0948	22.0094	22.0683	21.8934	23.1912	24.072	21.9275	23.6469	23.3519	sp|P62259|1433E_MOUSE
19.9362	19.9905	19.6891	NaN	NaN	NaN	NaN	NaN	NaN	NaN	NaN	NaN	18.8743	18.8735	NaN	sp|Q6P5E4|UGGG1_MOUSE
20.4095	21.0098	21.8654	23.3733	22.9293	22.957	NaN	22.3442	NaN	NaN	NaN	NaN	NaN	NaN	NaN	CON__Q2KIF2
21.0351	NaN	20.9538	NaN	NaN	NaN	22.1955	21.9978	21.7776	NaN	NaN	NaN	NaN	NaN	NaN	sp|P35564|CALX_MOUSE
19.2564	19.2135	19.2546	NaN	NaN	NaN	20.2864	19.8325	20.1083	NaN	NaN	NaN	NaN	NaN	NaN	tr|A2A547|A2A547_MOUSE
25.0488	24.9616	24.5001	22.3393	21.5219	21.1513	NaN	NaN	NaN	23.3601	23.6074	23.8785	23.1983	23.9544	23.6876	tr|E9Q7Q3|E9Q7Q3_MOUSE
19.8708	20.2646	NaN	NaN	20.7566	20.632	22.617	22.7458	21.7292	NaN	NaN	NaN	NaN	NaN	NaN	sp|P12970|RL7A_MOUSE
23.9373	24.216	23.965	21.502	NaN	NaN	NaN	NaN	NaN	22.3811	22.5136	22.0539	23.2778	22.1361	23.2275	sp|Q05816|FABP5_MOUSE
20.2757	20.0806	20.3454	NaN	NaN	NaN	NaN	NaN	NaN	20.7465	20.6402	20.7449	20.9427	22.1437	21.0557	sp|P32921-2|SYWC-2_MOUSE
21.7227	24.3652	23.1336	24.4277	NaN	NaN	24.7068	25.2426	25.4227	24.8749	23.5823	23.2448	23.4268	23.3705	23.1312	sp|P84228|H32_MOUSE
NaN	21.2507	NaN	21.6313	NaN	NaN	NaN	NaN	NaN	21.9347	NaN	NaN	NaN	21.0484	21.8727	sp|Q9D7J9|ECHD3_MOUSE
23.341	23.2946	22.5298	22.1806	21.9918	21.4608	22.0628	22.1252	21.8125	NaN	NaN	NaN	NaN	NaN	NaN	sp|P08121|CO3A1_MOUSE
21.2138	19.3972	20.6976	NaN	NaN	NaN	22.5224	22.2988	21.8441	21.0207	19.6367	19.1997	NaN	NaN	19.443	tr|Q8CB58|Q8CB58_MOUSE
NaN	NaN	NaN	NaN	NaN	NaN	NaN	NaN	NaN	19.8069	19.7157	NaN	19.9272	20.4865	20.68	sp|O35945|AL1A7_MOUSE
NaN	NaN	NaN	NaN	NaN	NaN	NaN	NaN	NaN	NaN	NaN	NaN	NaN	NaN	NaN	sp|P11404|FABPH_MOUSE
21.777	20.2626	21.2097	NaN	NaN	NaN	20.6677	20.833	20.4747	21.6887	20.6601	NaN	21.1183	21.4163	NaN	sp|Q6PHZ2-2|KCC2D-2_MOUSE
20.4269	21.2507	21.6091	NaN	NaN	NaN	NaN	NaN	NaN	23.2285	23.4353	22.7153	22.3741	22.0569	23.6014	sp|Q5SWU9|ACACA_MOUSE
NaN	NaN	NaN	NaN	NaN	NaN	NaN	NaN	NaN	19.297	19.9179	19.2868	19.6624	19.502	19.9308	tr|A0A087WSI8|A0A087WSI8_MOUSE
20.9436	20.4795	20.3882	NaN	NaN	NaN	NaN	NaN	NaN	19.9956	19.6822	20.2847	NaN	20.0208	19.6981	sp|P27546-3|MAP4-3_MOUSE
21.8656	21.4036	21.6709	NaN	NaN	NaN	20.5508	19.9445	NaN	20.5816	20.4936	20.7058	20.253	21.0325	20.6561	sp|P11983|TCPA_MOUSE
NaN	NaN	NaN	NaN	NaN	NaN	NaN	NaN	NaN	21.1656	20.8281	NaN	20.7517	20.2396	21.608	sp|Q8BKZ9|ODPX_MOUSE
22.0009	22.7107	22.4445	NaN	NaN	NaN	NaN	NaN	20.0855	20.3193	19.3555	20.7923	20.1282	20.0885	20.2386	sp|Q61316|HSP74_MOUSE
20.7569	NaN	20.5614	NaN	NaN	NaN	NaN	NaN	NaN	22.9506	21.9033	22.379	23.0563	23.6696	22.1763	sp|O09164|SODE_MOUSE
22.7978	23.0057	22.5001	NaN	NaN	NaN	NaN	NaN	NaN	NaN	NaN	NaN	NaN	NaN	NaN	sp|P52927|HMGA2_MOUSE
23.0486	22.8378	23.0114	21.5058	NaN	NaN	NaN	22.0351	NaN	23.472	23.4697	23.1181	23.3457	23.6549	23.3958	sp|P48758|CBR1_MOUSE
20.3403	21.3509	20.7932	NaN	NaN	NaN	NaN	NaN	NaN	20.3004	NaN	20.1623	20.1462	20.0917	20.1112	sp|Q61166|MARE1_MOUSE
23.7842	24.4757	23.2176	NaN	NaN	NaN	22.1501	22.0882	NaN	22.0982	NaN	22.5849	NaN	22.4756	22.5491	tr|Q78ZM0|Q78ZM0_MOUSE
20.8317	20.7632	20.4228	NaN	NaN	NaN	NaN	NaN	NaN	19.9512	19.9805	19.898	19.405	19.7417	NaN	sp|Q9CQ65|MTAP_MOUSE
NaN	NaN	NaN	NaN	NaN	NaN	NaN	NaN	NaN	NaN	NaN	NaN	NaN	NaN	NaN	tr|A0A1Y7VK19|A0A1Y7VK19_MOUSE
NaN	NaN	NaN	NaN	NaN	NaN	NaN	NaN	NaN	20.0439	19.9934	NaN	20.0502	19.9818	20.4279	tr|D3Z494|D3Z494_MOUSE
NaN	19.973	NaN	NaN	NaN	NaN	NaN	NaN	NaN	21.3366	20.9305	21.104	20.4653	20.2693	21.2599	tr|A2AWI9|A2AWI9_MOUSE
NaN	NaN	NaN	NaN	NaN	NaN	NaN	NaN	NaN	18.673	19.0342	NaN	NaN	NaN	NaN	sp|Q8BMS4|COQ3_MOUSE
20.7364	NaN	NaN	NaN	NaN	NaN	NaN	NaN	NaN	20.6059	20.3264	20.4763	20.4862	19.815	20.4565	sp|Q91ZJ5-2|UGPA-2_MOUSE
21.1565	19.25	21.005	NaN	NaN	NaN	21.924	23.1669	23.9278	19.8488	19.5562	20.0081	20.1092	19.7744	21.3337	sp|Q62186|SSRD_MOUSE
22.6587	22.3383	21.8687	20.7253	20.2144	NaN	NaN	NaN	NaN	21.6372	21.5454	NaN	20.9883	21.7627	21.7681	tr|A0A1Y7VJ48|A0A1Y7VJ48_MOUSE
22.1538	22.6073	21.596	NaN	NaN	NaN	NaN	NaN	NaN	19.5977	NaN	20.2339	NaN	20.0647	19.4107	tr|Q3TT92|Q3TT92_MOUSE
NaN	NaN	NaN	NaN	NaN	NaN	NaN	NaN	NaN	24.3637	24.5155	24.4608	24.0346	24.9624	23.9417	sp|Q9JK53|PRELP_MOUSE
NaN	NaN	NaN	NaN	NaN	NaN	NaN	NaN	NaN	20.2351	20.3571	20.1659	NaN	19.8244	20.1829	tr|D3YTT4|D3YTT4_MOUSE
NaN	NaN	NaN	NaN	NaN	NaN	NaN	NaN	21.1602	20.5639	NaN	NaN	NaN	20.339	20.712	sp|Q99LP6|GRPE1_MOUSE
17.0534	18.867	17.2857	NaN	NaN	NaN	18.4844	18.6613	17.9932	19.4909	19.6931	19.5146	21.0131	19.2299	21.4539	tr|E9PUM3|E9PUM3_MOUSE
22.7845	22.5878	23.029	21.2664	21.1108	NaN	NaN	21.0617	21.2558	21.4507	NaN	21.5851	21.195	21.7973	21.5871	sp|Q60692|PSB6_MOUSE
NaN	NaN	NaN	NaN	NaN	NaN	NaN	NaN	NaN	21.9441	21.7221	21.9712	22.5939	21.6295	21.7889	sp|Q9D7X3|DUS3_MOUSE
22.4116	NaN	20.7988	22.1098	NaN	22.7728	22.7605	23.6072	23.2207	21.167	21.8267	22.869	21.8347	22.7018	21.7083	sp|Q9D0M3-2|CY1-2_MOUSE
24.1752	24.8948	23.9406	20.3298	NaN	NaN	21.1908	21.4786	21.8228	22.583	22.1777	22.7759	22.2831	25.0694	22.1299	sp|P70296|PEBP1_MOUSE
20.0657	NaN	20.0304	NaN	NaN	NaN	NaN	NaN	NaN	19.225	19.0056	NaN	19.404	19.1847	NaN	sp|Q8BWY3|ERF1_MOUSE
NaN	NaN	NaN	NaN	NaN	NaN	NaN	NaN	NaN	23.0208	24.0766	22.6303	22.364	22.585	23.0723	sp|Q62264|THRSP_MOUSE
NaN	NaN	19.4656	NaN	NaN	NaN	21.4246	NaN	21.7013	20.7176	20.4915	20.5015	21.0609	20.4143	20.6885	sp|Q9CQQ7|AT5F1_MOUSE
NaN	18.7395	NaN	NaN	NaN	NaN	20.0891	20.507	19.1387	18.5869	NaN	NaN	19.6001	NaN	NaN	sp|Q9ERS2|NDUAD_MOUSE
NaN	NaN	NaN	NaN	NaN	NaN	NaN	NaN	22.7432	24.6406	23.8189	24.6791	24.1498	24.566	23.6313	sp|Q00897|A1AT4_MOUSE
24.6188	24.2909	24.3079	NaN	NaN	NaN	21.8728	NaN	NaN	NaN	NaN	22.3697	22.5776	NaN	NaN	tr|Q6ZWZ6|Q6ZWZ6_MOUSE
NaN	18.9587	NaN	NaN	NaN	NaN	NaN	NaN	NaN	20.4846	20.4148	20.4651	20.3692	20.5664	20.0385	tr|A2AWF0|A2AWF0_MOUSE
21.4165	NaN	21.2728	NaN	NaN	NaN	21.7603	NaN	NaN	22.7639	22.2455	21.855	22.1988	22.2318	21.4444	sp|P85094|ISC2A_MOUSE
21.3733	20.8892	21.678	20.3913	NaN	NaN	NaN	NaN	NaN	19.6165	NaN	NaN	NaN	NaN	NaN	sp|Q922F4|TBB6_MOUSE
23.1418	23.6749	22.8033	20.7731	NaN	NaN	20.3749	19.9778	NaN	21.6961	21.4385	21.7772	21.9973	22.3427	21.0128	tr|A0A0A0MQM0|A0A0A0MQM0_MOUSE
NaN	NaN	NaN	NaN	NaN	NaN	NaN	NaN	NaN	21.0564	22.2645	20.6478	21.2576	20.7294	20.5562	sp|Q9DBM2|ECHP_MOUSE
NaN	NaN	NaN	NaN	NaN	NaN	NaN	NaN	NaN	22.4499	21.5094	22.6195	23.0813	23.4596	22.9869	sp|Q8VCM7|FIBG_MOUSE
21.8305	24.1829	21.4802	21.1744	NaN	NaN	20.7224	20.7918	20.7148	20.646	20.4019	20.612	20.3347	21.0622	20.566	sp|P47791-2|GSHR-2_MOUSE
21.9559	20.4192	21.23	NaN	NaN	NaN	NaN	20.2984	NaN	20.0834	NaN	20.7257	21.5168	20.581	20.6893	sp|Q8CGC7|SYEP_MOUSE
19.8954	20.5372	19.7086	NaN	NaN	NaN	NaN	NaN	NaN	20.3855	NaN	NaN	NaN	NaN	NaN	tr|A0A338P6G0|A0A338P6G0_MOUSE
NaN	NaN	NaN	NaN	NaN	NaN	NaN	NaN	NaN	20.6754	21.4588	20.7526	NaN	22.4635	NaN	tr|A0A1L1SUB2|A0A1L1SUB2_MOUSE
21.6721	21.3529	NaN	NaN	NaN	NaN	21.856	NaN	21.8968	NaN	NaN	NaN	NaN	NaN	NaN	sp|P14901|HMOX1_MOUSE
NaN	19.7633	19.7913	NaN	NaN	NaN	20.218	20.3261	NaN	NaN	NaN	NaN	NaN	NaN	NaN	sp|Q9EQK5|MVP_MOUSE
18.6112	18.583	18.6808	NaN	NaN	NaN	NaN	NaN	19.3428	NaN	NaN	NaN	NaN	NaN	NaN	sp|Q99M87-3|DNJA3-3_MOUSE
NaN	NaN	NaN	NaN	NaN	NaN	NaN	NaN	NaN	25.6233	26.1879	25.7919	26.424	25.4668	26.3303	sp|P09813|APOA2_MOUSE
23.1189	21.0465	22.9074	21.2984	20.9193	20.7237	22.3703	22.2107	23.0671	21.7409	21.7808	21.9533	21.5705	21.7392	22.098	sp|P14869|RLA0_MOUSE
22.6852	23.785	22.522	21.278	21.2134	NaN	NaN	NaN	20.6484	21.4581	21.7451	21.1726	21.7265	21.9517	NaN	sp|P28653|PGS1_MOUSE
NaN	NaN	NaN	NaN	NaN	NaN	NaN	NaN	NaN	18.7782	NaN	19.5983	18.3635	NaN	NaN	sp|Q71RI9-2|KAT3-2_MOUSE
21.0229	21.2249	20.9478	NaN	NaN	NaN	NaN	NaN	NaN	20.35	20.9661	20.6749	20.8554	20.977	20.8146	sp|Q8R317-2|UBQL1-2_MOUSE
20.088	19.8532	19.8893	21.2101	22.9085	23.1356	NaN	NaN	20.6036	NaN	NaN	NaN	NaN	NaN	NaN	CON__Q0VCM5
21.3726	21.5193	21.4291	NaN	NaN	NaN	NaN	NaN	NaN	22.0853	21.5033	21.8344	21.5675	21.4505	21.7097	tr|D3YWR7|D3YWR7_MOUSE
19.3586	21.1476	20.3972	23.554	23.4919	21.4449	23.8296	22.5525	22.9833	NaN	NaN	NaN	NaN	NaN	NaN	CON__Q1RMK2
NaN	NaN	NaN	NaN	NaN	NaN	NaN	NaN	NaN	20.0737	19.5091	20.0403	20.8442	20.0843	20.2626	sp|Q9EQP2|EHD4_MOUSE
NaN	21.0603	20.9695	20.8193	20.7998	NaN	22.2873	NaN	22.0141	NaN	NaN	NaN	NaN	NaN	NaN	sp|P62702|RS4X_MOUSE
19.8887	19.5426	NaN	NaN	NaN	NaN	NaN	19.3712	19.314	NaN	18.5062	NaN	19.0201	NaN	18.6546	sp|O88543|CSN3_MOUSE
NaN	NaN	NaN	NaN	NaN	NaN	NaN	NaN	NaN	20.6131	20.5393	NaN	20.3961	NaN	20.4489	sp|Q9D6Y7-3|MSRA-3_MOUSE
20.4994	20.1524	19.8206	NaN	NaN	NaN	NaN	NaN	NaN	NaN	NaN	NaN	19.1477	19.4424	19.1686	sp|Q9QZE5|COPG1_MOUSE
NaN	NaN	NaN	NaN	NaN	NaN	NaN	NaN	NaN	NaN	NaN	NaN	NaN	NaN	NaN	sp|P19536|COX5B_MOUSE
19.8545	19.7382	20.0193	NaN	NaN	NaN	21.5925	22.7304	21.4916	19.0541	NaN	NaN	NaN	NaN	NaN	tr|A0A1Y7VM54|A0A1Y7VM54_MOUSE
20.7908	21.7959	20.6081	23.2696	NaN	23.6846	20.9397	21.2413	NaN	NaN	NaN	NaN	NaN	NaN	NaN	CON__P00735
NaN	NaN	NaN	NaN	NaN	24.2577	NaN	NaN	NaN	26.2888	26.7007	27.1269	25.8693	26.968	26.1509	sp|P51885|LUM_MOUSE
19.3607	NaN	19.0838	NaN	NaN	NaN	NaN	NaN	NaN	20.7052	NaN	19.6801	20.3117	19.81	NaN	sp|Q78IK4|MIC27_MOUSE
20.015	NaN	20.2098	NaN	NaN	NaN	NaN	NaN	NaN	20.6282	20.8214	20.5486	20.664	21.2542	20.1273	tr|E9QN99|E9QN99_MOUSE
21.1715	21.538	21.5022	NaN	NaN	NaN	NaN	NaN	NaN	21.7929	21.4766	21.6714	21.4199	21.557	20.9352	sp|Q64105|SPRE_MOUSE
19.101	NaN	NaN	NaN	NaN	NaN	NaN	NaN	NaN	19.5866	20.1835	NaN	NaN	NaN	NaN	sp|Q8CC88-2|VWA8-2_MOUSE
19.0429	20.9511	19.9298	NaN	NaN	NaN	NaN	NaN	NaN	22.5949	22.1334	22.6609	22.5673	25.0795	21.7954	sp|Q06890|CLUS_MOUSE
NaN	NaN	NaN	NaN	NaN	NaN	NaN	NaN	20.6219	20.4766	NaN	20.3344	NaN	NaN	NaN	tr|A0A0R3P9C8|A0A0R3P9C8_MOUSE
18.5518	NaN	18.7488	19.2923	19.6438	19.6439	19.7965	19.5123	19.4937	NaN	NaN	NaN	NaN	NaN	NaN	CON__Q9TT36
NaN	19.9267	20.4986	21.2714	NaN	NaN	22.4135	22.9917	23.366	NaN	NaN	NaN	NaN	20.5409	NaN	sp|Q9R0X4|ACOT9_MOUSE
23.4847	22.8584	22.8441	NaN	NaN	NaN	22.0531	NaN	21.7629	NaN	NaN	NaN	NaN	NaN	NaN	sp|Q61576|FKB10_MOUSE
NaN	20.457	NaN	NaN	NaN	NaN	NaN	NaN	NaN	21.1421	21.562	21.7516	21.7977	20.7653	20.677	tr|G3X9T8|G3X9T8_MOUSE
NaN	NaN	NaN	NaN	NaN	NaN	NaN	NaN	NaN	NaN	NaN	NaN	NaN	NaN	NaN	sp|Q91WK5|GCSH_MOUSE
NaN	NaN	NaN	NaN	NaN	NaN	NaN	NaN	NaN	NaN	19.3053	19.5459	NaN	NaN	NaN	tr|D3Z7X0|D3Z7X0_MOUSE
NaN	NaN	22.3295	NaN	NaN	NaN	NaN	NaN	NaN	21.7389	22.3638	21.947	22.6603	21.7738	23.2291	sp|Q9Z2V4|PCKGC_MOUSE
21.0253	20.9999	20.9227	NaN	NaN	NaN	NaN	NaN	NaN	21.0162	20.3687	20.7895	20.2879	20.4371	20.264	tr|Q3T9X3|Q3T9X3_MOUSE
22.0579	22.6386	21.4515	NaN	NaN	NaN	NaN	NaN	NaN	20.8687	21.0652	20.8502	21.0964	21.1242	21.2549	tr|A0A087WNP6|A0A087WNP6_MOUSE
23.1323	22.7859	23.4227	24.1978	24.9811	25.4222	25.0475	24.1194	24.8705	NaN	NaN	NaN	NaN	NaN	NaN	CON__Q3SZH5
19.5436	NaN	19.3943	NaN	NaN	NaN	NaN	NaN	NaN	19.9462	19.8357	20.1712	20.6702	20.1118	19.8919	sp|Q9CY64|BIEA_MOUSE
22.4223	22.1139	22.7734	20.5386	20.5437	20.1367	20.4647	20.4087	20.7465	20.5348	20.5105	20.4851	23.3317	23.1082	20.0993	sp|Q9WVJ3|CBPQ_MOUSE
21.5022	21.7472	22.7488	NaN	NaN	NaN	NaN	NaN	NaN	20.175	NaN	20.4413	19.8757	20.2248	NaN	tr|E0CYW7|E0CYW7_MOUSE
NaN	NaN	NaN	NaN	NaN	NaN	NaN	NaN	NaN	24.0384	24.6449	24.1567	23.9124	24.232	24.0809	sp|P34914|HYES_MOUSE
23.4727	23.1166	23.7263	NaN	22.141	NaN	22.7192	22.6161	22.5251	23.1016	NaN	23.357	NaN	23.9005	NaN	sp|Q01149|CO1A2_MOUSE
NaN	19.2095	NaN	NaN	NaN	NaN	20.8978	22.086	22.3845	NaN	NaN	18.8275	NaN	NaN	NaN	sp|Q9JIW9|RALB_MOUSE
NaN	NaN	NaN	NaN	NaN	NaN	NaN	NaN	NaN	20.7499	20.2504	20.3682	NaN	19.7453	20.2734	sp|Q9WU79|PROD_MOUSE
NaN	20.5494	20.5728	NaN	NaN	NaN	NaN	NaN	NaN	NaN	NaN	NaN	NaN	NaN	NaN	sp|P58281|OPA1_MOUSE
22.4387	NaN	22.4056	NaN	23.5956	NaN	23.843	23.989	23.8127	NaN	NaN	NaN	NaN	NaN	NaN	sp|P62911|RL32_MOUSE
NaN	NaN	NaN	NaN	NaN	NaN	NaN	NaN	NaN	20.9185	NaN	21.2449	NaN	20.1628	NaN	sp|P97478|COQ7_MOUSE
21.3874	22.1241	22.1201	NaN	NaN	NaN	NaN	NaN	NaN	20.8361	20.5307	20.8882	20.6145	20.824	20.5822	sp|Q8CHH9|SEPT8_MOUSE
NaN	NaN	20.3975	NaN	NaN	NaN	NaN	NaN	NaN	21.6161	21.4114	22.491	23.7266	24.6713	22.8774	sp|Q61646|HPT_MOUSE
NaN	NaN	NaN	NaN	NaN	NaN	NaN	NaN	NaN	NaN	NaN	NaN	19.2851	NaN	19.2586	tr|Z4YKM2|Z4YKM2_MOUSE
NaN	NaN	NaN	NaN	NaN	NaN	NaN	NaN	NaN	NaN	NaN	NaN	NaN	NaN	NaN	tr|D3YYK0|D3YYK0_MOUSE
NaN	NaN	NaN	NaN	NaN	NaN	NaN	NaN	NaN	22.0751	23.0578	NaN	23.175	23.6385	22.2216	sp|P07758|A1AT1_MOUSE
NaN	NaN	NaN	NaN	NaN	NaN	NaN	NaN	NaN	NaN	NaN	NaN	NaN	NaN	NaN	sp|Q99KR7|PPIF_MOUSE
NaN	NaN	NaN	NaN	NaN	NaN	NaN	NaN	NaN	20.7963	NaN	20.9656	20.1342	20.3345	19.8733	sp|Q9DBF1-2|AL7A1-2_MOUSE
NaN	NaN	NaN	NaN	NaN	NaN	NaN	NaN	NaN	25.3346	24.9677	25.2083	22.3409	24.8035	22.7503	sp|P37804|TAGL_MOUSE
21.8895	23.1274	21.809	NaN	NaN	NaN	20.4953	NaN	20.1856	NaN	NaN	NaN	NaN	NaN	NaN	sp|Q8BH97|RCN3_MOUSE
NaN	NaN	NaN	NaN	NaN	NaN	NaN	NaN	NaN	16.0106	15.9284	16.5912	NaN	NaN	NaN	sp|Q9JKS4-4|LDB3-4_MOUSE
22.6013	22.969	22.2934	19.4007	NaN	NaN	20.4944	20.7132	19.8155	NaN	NaN	18.783	19.3393	19.6365	NaN	sp|P05201|AATC_MOUSE
19.4636	18.9687	19.0075	NaN	NaN	NaN	NaN	NaN	NaN	NaN	NaN	NaN	NaN	19.0191	18.4234	tr|A0A2R8W6R3|A0A2R8W6R3_MOUSE
NaN	NaN	NaN	NaN	NaN	NaN	NaN	NaN	NaN	23.1188	21.8182	21.9897	22.9198	21.7761	23.797	sp|Q8CI94|PYGB_MOUSE
21.2879	20.5085	21.2463	NaN	NaN	NaN	NaN	NaN	NaN	20.1463	20.2748	20.1493	20.0171	20.7423	19.6919	sp|Q11011|PSA_MOUSE
NaN	NaN	NaN	NaN	NaN	NaN	NaN	NaN	NaN	21.0984	21.4375	20.8081	20.8588	20.8371	21.2063	sp|Q9DBL7|COASY_MOUSE
NaN	NaN	NaN	NaN	NaN	NaN	NaN	NaN	NaN	20.4505	20.5439	20.1837	20.1921	20.1416	20.5615	sp|Q8R059|GALE_MOUSE
19.8353	18.0728	21.3462	NaN	NaN	NaN	21.0147	24.2887	24.4677	19.1952	18.556	NaN	19.5548	19.4014	19.3798	sp|O54734|OST48_MOUSE
NaN	19.2668	NaN	NaN	NaN	NaN	NaN	NaN	NaN	NaN	NaN	NaN	21.8466	21.5171	NaN	sp|O88587-2|COMT-2_MOUSE
20.1372	21.0929	20.1842	NaN	NaN	NaN	NaN	NaN	NaN	20.7965	21.5213	20.9262	21.1716	20.2666	20.4855	sp|Q9R111|GUAD_MOUSE
20.8168	21.5758	20.5427	20.1573	20.4511	NaN	20.5624	20.1647	20.2581	20.3679	20.6976	20.7966	21.1349	20.847	20.5578	sp|Q9WU78|PDC6I_MOUSE
19.4225	19.0386	NaN	20.2542	NaN	NaN	20.7615	20.9817	22.3847	NaN	NaN	NaN	19.3044	NaN	19.0449	tr|A0A452J8C1|A0A452J8C1_MOUSE
20.7428	20.1195	21.0525	NaN	NaN	NaN	NaN	NaN	NaN	19.5921	20.0335	19.664	19.341	20.0117	19.3282	sp|P62305|RUXE_MOUSE
19.2596	21.082	20.1771	NaN	NaN	NaN	NaN	NaN	NaN	NaN	NaN	NaN	NaN	NaN	NaN	tr|D3Z0S6|D3Z0S6_MOUSE
NaN	NaN	NaN	NaN	NaN	NaN	NaN	NaN	NaN	18.6325	18.3028	19.0929	19.6105	20.6173	19.7136	tr|G3X8T9|G3X8T9_MOUSE
19.7737	19.5393	NaN	NaN	NaN	NaN	NaN	NaN	NaN	20.7298	20.5413	20.0829	20.4664	19.9199	20.2763	tr|A0A494BBL4|A0A494BBL4_MOUSE
NaN	NaN	NaN	NaN	NaN	NaN	NaN	NaN	NaN	21.1094	21.6981	21.451	22.0638	22.0558	22.2448	tr|S4R1V0|S4R1V0_MOUSE
21.2668	21.6384	21.5254	NaN	NaN	NaN	NaN	NaN	NaN	NaN	20.6232	20.8651	20.9012	21.1818	NaN	sp|Q62418-3|DBNL-3_MOUSE
21.3734	20.6137	21.6731	NaN	NaN	NaN	19.9766	NaN	NaN	20.5078	20.475	20.8919	20.8967	20.3567	20.5181	tr|A0A338P7D7|A0A338P7D7_MOUSE
NaN	NaN	17.6809	NaN	NaN	NaN	NaN	NaN	NaN	NaN	NaN	NaN	NaN	NaN	NaN	sp|P58771|TPM1_MOUSE
20.1233	20.036	20.3083	NaN	NaN	NaN	19.1762	20.139	NaN	19.8166	19.7372	19.6614	19.6719	19.8107	19.8161	tr|D3YYM6|D3YYM6_MOUSE
NaN	NaN	NaN	NaN	NaN	NaN	NaN	NaN	NaN	21.7615	20.7188	21.8514	21.4618	20.0994	20.284	sp|P01872|IGHM_MOUSE
21.6956	21.6921	21.6708	22.047	22.1782	NaN	24.6569	22.8052	23.0228	NaN	NaN	NaN	NaN	NaN	20.6315	sp|P14131|RS16_MOUSE
19.0929	NaN	19.1293	NaN	NaN	NaN	NaN	NaN	NaN	21.9081	NaN	20.4045	NaN	NaN	20.1938	sp|Q99JR1|SFXN1_MOUSE
19.0314	NaN	19.5941	NaN	NaN	NaN	20.5805	21.1502	20.5413	NaN	NaN	NaN	NaN	NaN	NaN	sp|Q9D6Z1|NOP56_MOUSE
NaN	NaN	NaN	NaN	NaN	NaN	NaN	NaN	NaN	19.0108	NaN	NaN	19.0624	18.7294	NaN	sp|O35683|NDUA1_MOUSE
25.0929	23.9109	25.1809	23.0003	22.9303	NaN	NaN	NaN	NaN	23.3551	NaN	NaN	NaN	NaN	NaN	sp|P47955|RLA1_MOUSE
22.1294	22.5001	22.124	21.6505	NaN	NaN	NaN	NaN	NaN	21.4898	21.7375	20.6706	21.4132	21.4782	21.2395	sp|Q60864|STIP1_MOUSE
18.9558	21.0276	19.2887	22.5455	21.5477	23.9587	20.9583	19.3361	20.8581	NaN	NaN	NaN	NaN	NaN	NaN	CON__Q28085
NaN	NaN	NaN	NaN	NaN	NaN	NaN	NaN	NaN	18.3151	NaN	18.5269	18.2639	18.214	NaN	tr|A0A1D5RMC1|A0A1D5RMC1_MOUSE
20.3401	NaN	20.1454	NaN	NaN	NaN	NaN	NaN	NaN	19.2702	18.9182	19.3853	20.1656	19.4604	20.3477	tr|Q5SVG5|Q5SVG5_MOUSE
20.0685	20.4436	20.397	NaN	NaN	NaN	NaN	NaN	NaN	20.3081	19.9944	20.4254	20.1423	20.383	20.5261	tr|G3UW30|G3UW30_MOUSE
20.9069	21.3595	NaN	NaN	NaN	NaN	NaN	NaN	NaN	22.4055	22.5061	22.7116	22.4398	23.0577	21.7434	sp|Q08857|CD36_MOUSE
19.5192	19.7573	19.644	NaN	NaN	NaN	NaN	19.0061	NaN	NaN	NaN	NaN	NaN	NaN	NaN	sp|Q91WK2|EIF3H_MOUSE
20.5562	NaN	19.9048	NaN	NaN	NaN	NaN	NaN	NaN	20.3689	19.3267	19.6603	NaN	NaN	NaN	sp|P10922|H10_MOUSE
20.2483	NaN	19.8965	NaN	NaN	NaN	NaN	NaN	NaN	NaN	NaN	NaN	NaN	NaN	NaN	tr|A0A1W2P6P1|A0A1W2P6P1_MOUSE
20.8404	20.3173	20.7326	NaN	20.7756	21.2182	NaN	NaN	NaN	NaN	NaN	21.1314	NaN	20.8851	20.6281	sp|Q922B2|SYDC_MOUSE
NaN	NaN	NaN	NaN	NaN	NaN	NaN	NaN	NaN	NaN	NaN	NaN	NaN	NaN	NaN	sp|Q9CQZ6|NDUB3_MOUSE
22.2344	21.7637	21.2968	NaN	NaN	NaN	NaN	NaN	NaN	21.3616	21.6733	21.0832	20.9804	21.0464	20.9612	sp|Q9D0J8|PTMS_MOUSE
NaN	NaN	NaN	NaN	NaN	NaN	NaN	NaN	NaN	20.1951	20.5917	20.3491	19.5801	20.7619	19.7535	tr|I7HJR3|I7HJR3_MOUSE
NaN	NaN	20.5167	NaN	NaN	NaN	NaN	NaN	NaN	21.5031	21.2386	21.1503	20.8845	20.5544	20.8827	sp|Q8K010|OPLA_MOUSE
NaN	NaN	NaN	NaN	NaN	NaN	NaN	NaN	NaN	NaN	21.8791	20.9201	NaN	NaN	19.5695	sp|P53395|ODB2_MOUSE
25.6931	26.5122	NaN	NaN	25.2937	NaN	24.6818	NaN	24.8668	NaN	25.8097	27.3146	NaN	26.2127	NaN	tr|O08643|O08643_MOUSE
NaN	NaN	NaN	NaN	NaN	NaN	NaN	NaN	NaN	22.6236	22.7842	22.2091	22.2509	21.8609	22.7841	tr|A0A087WRE7|A0A087WRE7_MOUSE
NaN	NaN	NaN	NaN	NaN	NaN	NaN	NaN	NaN	23.0779	21.8533	NaN	21.9443	NaN	22.2478	sp|Q60994|ADIPO_MOUSE
NaN	NaN	NaN	NaN	NaN	NaN	NaN	NaN	NaN	20.4166	20.3377	20.5684	20.9996	21.897	20.3663	tr|Q91XL1|Q91XL1_MOUSE
21.178	22.4975	21.3929	21.306	20.7837	NaN	21.3673	21.3915	21.2594	19.7651	20.0727	NaN	NaN	20.1488	NaN	sp|P62320|SMD3_MOUSE
20.5264	20.348	19.3244	NaN	NaN	NaN	NaN	NaN	NaN	20.2842	20.772	NaN	19.8302	20.7342	19.8232	sp|Q60972|RBBP4_MOUSE
20.5519	20.438	19.9117	21.6006	21.0814	NaN	21.1459	NaN	NaN	20.6422	NaN	NaN	NaN	NaN	NaN	sp|Q8C166|CPNE1_MOUSE
19.7489	20.6398	19.8932	NaN	NaN	NaN	NaN	NaN	NaN	19.4366	19.544	NaN	19.1915	19.2389	19.3227	sp|O70194|EIF3D_MOUSE
20.7407	21.7476	20.8077	21.5003	21.4643	21.0211	20.9362	21.4213	21.5016	NaN	NaN	NaN	NaN	NaN	NaN	tr|A0A1L1SQA8|A0A1L1SQA8_MOUSE
20.9937	19.3971	20.9211	NaN	NaN	NaN	19.2744	NaN	NaN	19.3701	19.8311	19.1887	19.7701	20.1425	NaN	sp|P99027|RLA2_MOUSE
21.6828	20.5132	21.5117	NaN	NaN	NaN	21.1771	21.3835	NaN	NaN	NaN	NaN	NaN	NaN	NaN	sp|Q9R0E2|PLOD1_MOUSE
NaN	19.8584	19.8954	NaN	NaN	NaN	NaN	NaN	NaN	NaN	NaN	NaN	19.5625	19.7123	NaN	sp|Q64152|BTF3_MOUSE
20.2469	21.6591	20.4954	NaN	NaN	NaN	NaN	NaN	18.1994	19.7017	19.2939	19.0188	19.3718	19.1818	19.7506	tr|E9QAT0|E9QAT0_MOUSE
NaN	NaN	NaN	NaN	NaN	NaN	NaN	NaN	NaN	NaN	NaN	NaN	20.7312	NaN	19.6384	tr|A2AP32|A2AP32_MOUSE
20.9585	21.4919	20.5046	20.2043	NaN	NaN	NaN	19.8056	NaN	NaN	NaN	NaN	19.9075	19.6602	NaN	sp|O09172|GSH0_MOUSE
19.2883	NaN	NaN	NaN	NaN	NaN	NaN	NaN	NaN	20.5597	20.4847	20.5104	19.2478	19.8427	20.4899	sp|P49443|PPM1A_MOUSE
20.3355	19.9062	20.3924	NaN	NaN	NaN	NaN	NaN	NaN	19.9797	NaN	19.5906	21.0933	20.2368	20.0965	tr|A0A0R4IZW8|A0A0R4IZW8_MOUSE
NaN	NaN	NaN	NaN	NaN	NaN	23.2524	23.3439	23.1606	NaN	NaN	NaN	NaN	NaN	NaN	sp|P11688|ITA5_MOUSE
20.3666	22.1285	20.3334	22.8869	22.1353	NaN	22.9917	21.4905	22.6276	NaN	NaN	NaN	NaN	NaN	NaN	sp|P24547|IMDH2_MOUSE
NaN	19.0801	19.4341	NaN	NaN	NaN	NaN	NaN	NaN	20.3755	19.9346	20.8352	NaN	20.1751	20.1055	sp|Q8BUV3|GEPH_MOUSE
21.7339	23.6381	21.665	21.5622	20.6542	21.411	19.9617	20.1234	20.1274	NaN	NaN	NaN	NaN	18.8564	NaN	sp|P28798|GRN_MOUSE
21.9896	21.4857	22.042	NaN	NaN	NaN	NaN	NaN	NaN	NaN	NaN	NaN	NaN	20.4914	21.1332	tr|S4R2A9|S4R2A9_MOUSE
NaN	NaN	NaN	NaN	NaN	NaN	NaN	NaN	NaN	21.2276	21.7044	21.8624	21.9659	22.334	21.5931	sp|P21844|CMA1_MOUSE
22.5795	22.1325	21.5943	NaN	NaN	NaN	NaN	NaN	NaN	NaN	NaN	20.9189	21.022	21.4952	21.2525	sp|P40124|CAP1_MOUSE
NaN	NaN	17.6757	NaN	NaN	NaN	NaN	NaN	NaN	NaN	18.4347	18.5495	NaN	NaN	18.8755	sp|Q9D023|MPC2_MOUSE
NaN	NaN	NaN	NaN	NaN	NaN	NaN	NaN	NaN	21.1395	20.9277	NaN	21.5351	NaN	21.453	tr|A0A0R4J0J0|A0A0R4J0J0_MOUSE
NaN	NaN	NaN	NaN	NaN	NaN	NaN	NaN	NaN	19.0013	19.0814	18.768	17.9804	18.6767	18.5664	sp|Q9CXS4|CENPV_MOUSE
21.3718	20.771	21.1063	20.8922	21.0504	NaN	21.2966	21.5475	NaN	19.8639	NaN	NaN	20.343	NaN	20.7768	sp|P46471|PRS7_MOUSE
21.3172	NaN	21.4978	NaN	NaN	NaN	NaN	NaN	NaN	21.7184	21.1224	21.8153	22.4666	NaN	21.9465	tr|G3X9V0|G3X9V0_MOUSE
NaN	NaN	NaN	NaN	NaN	NaN	NaN	NaN	NaN	NaN	NaN	NaN	NaN	NaN	NaN	sp|P24472|GSTA4_MOUSE
21.0701	20.2971	20.9579	NaN	NaN	NaN	NaN	20.466	20.7688	20.5926	20.4885	20.3872	20.319	20.3511	20.3276	sp|P29341|PABP1_MOUSE
NaN	NaN	NaN	NaN	NaN	NaN	NaN	NaN	NaN	NaN	NaN	NaN	NaN	NaN	NaN	sp|Q9CQB2|MCRI2_MOUSE
20.5898	NaN	20.1453	NaN	NaN	NaN	20.3057	20.0486	20.0272	NaN	NaN	NaN	NaN	NaN	NaN	sp|Q9QUI0|RHOA_MOUSE
20.811	21.0278	21.0767	21.7973	NaN	NaN	21.3391	21.1645	21.152	NaN	NaN	NaN	NaN	NaN	NaN	CON__Q05443
21.0187	19.9829	20.4603	NaN	NaN	NaN	NaN	NaN	NaN	21.0628	20.3316	21.0322	20.7673	21.393	20.476	sp|P50247|SAHH_MOUSE
NaN	NaN	NaN	NaN	NaN	NaN	NaN	NaN	NaN	NaN	NaN	NaN	NaN	NaN	NaN	sp|Q3URE1|ACSF3_MOUSE
22.8592	22.6486	20.8503	NaN	NaN	NaN	NaN	NaN	NaN	NaN	NaN	NaN	18.6697	NaN	NaN	sp|P43883|PLIN2_MOUSE
NaN	NaN	NaN	NaN	NaN	NaN	NaN	NaN	NaN	20.8906	20.8764	20.8995	20.9655	20.9798	NaN	sp|P01898|HA10_MOUSE
23.5667	24.0619	23.8216	23.5743	23.413	24.7554	23.3144	22.9114	22.8657	24.8754	24.6575	25.0964	24.0288	25.3913	22.6463	sp|P11087|CO1A1_MOUSE
22.4373	22.4495	21.3183	22.8505	21.4117	NaN	22.0127	21.6241	22.7529	21.4176	21.1138	20.3983	21.2366	19.7296	20.3604	sp|Q02819|NUCB1_MOUSE
19.7348	20.1671	19.7294	NaN	NaN	NaN	NaN	NaN	NaN	NaN	NaN	NaN	18.7443	19.2756	19.516	sp|Q8CIE6|COPA_MOUSE
23.8877	23.8677	24.5086	NaN	NaN	NaN	23.9166	NaN	23.0593	22.3221	NaN	NaN	NaN	NaN	NaN	tr|E9PZ00|E9PZ00_MOUSE
NaN	NaN	NaN	NaN	NaN	NaN	20.7352	21.2572	20.4795	20.3501	19.7684	20.5786	20.9556	21.1367	20.0765	sp|Q9CQX2|CYB5B_MOUSE
18.8727	18.9872	19.1961	NaN	NaN	NaN	NaN	NaN	NaN	NaN	NaN	NaN	NaN	NaN	NaN	sp|Q8CBR6|TSK_MOUSE
18.6058	18.8641	18.761	NaN	NaN	NaN	NaN	NaN	NaN	18.7421	18.6336	NaN	NaN	19.1711	18.6976	sp|Q3TLP5-2|ECHD2-2_MOUSE
NaN	NaN	19.9399	NaN	NaN	NaN	NaN	NaN	NaN	NaN	18.8841	18.4557	18.3748	NaN	NaN	sp|P70202|LXN_MOUSE
22.0055	22.4675	21.8729	20.1935	NaN	NaN	NaN	NaN	NaN	19.805	NaN	NaN	NaN	NaN	NaN	sp|Q8K354|CBR3_MOUSE
NaN	NaN	NaN	NaN	NaN	NaN	NaN	NaN	NaN	19.0855	18.9635	NaN	NaN	18.1152	NaN	sp|O88696|CLPP_MOUSE
NaN	NaN	NaN	NaN	NaN	NaN	NaN	NaN	NaN	22.0999	22.2432	22.4172	22.7676	22.3985	22.8616	sp|Q8BH61|F13A_MOUSE
20.0649	19.373	19.4362	NaN	NaN	NaN	NaN	NaN	NaN	19.1624	19.3475	19.2521	19.4921	21.3903	19.7086	sp|Q99J77|SIAS_MOUSE
18.9407	NaN	19.2544	NaN	NaN	NaN	NaN	NaN	NaN	NaN	NaN	NaN	NaN	NaN	NaN	sp|Q8R0F8|FAHD1_MOUSE
20.8747	21.8786	19.7308	NaN	NaN	NaN	NaN	NaN	NaN	NaN	19.3958	NaN	19.6922	18.6466	19.018	sp|Q00519|XDH_MOUSE
NaN	NaN	NaN	NaN	NaN	NaN	NaN	NaN	NaN	19.8931	19.585	19.5039	20.673	19.8717	20.3651	sp|Q7TMM9|TBB2A_MOUSE
18.6965	20.25	20.2803	21.0962	21.2523	23.2406	NaN	NaN	NaN	NaN	NaN	NaN	NaN	NaN	NaN	CON__Q2KIS7
21.322	20.2733	20.2469	NaN	NaN	NaN	NaN	NaN	NaN	NaN	NaN	NaN	NaN	NaN	NaN	sp|Q91WQ3|SYYC_MOUSE
NaN	NaN	20.0991	NaN	NaN	NaN	NaN	20.7086	NaN	21.007	20.9882	21.8945	22.1328	21.1206	21.4391	tr|Q05DV1|Q05DV1_MOUSE
NaN	NaN	NaN	NaN	NaN	NaN	NaN	NaN	NaN	NaN	NaN	NaN	NaN	NaN	NaN	sp|O35857|TIM44_MOUSE
20.6762	21.6936	19.9525	21.2021	21.2035	NaN	22.3926	22.3779	22.3737	NaN	NaN	NaN	19.6412	NaN	NaN	sp|Q8BMK4|CKAP4_MOUSE
21.0069	20.56	21.2917	NaN	NaN	NaN	NaN	NaN	NaN	NaN	20.5598	NaN	NaN	NaN	NaN	sp|Q61656|DDX5_MOUSE
21.0927	20.2131	22.1752	19.705	NaN	NaN	NaN	NaN	20.2286	20.902	20.5348	21.4256	21.8584	20.9661	21.5298	sp|P59999|ARPC4_MOUSE
NaN	NaN	21.4791	NaN	NaN	NaN	NaN	NaN	NaN	NaN	22.6463	22.1405	22.1852	22.5277	22.4288	sp|P48771|CX7A2_MOUSE
20.9802	20.4829	20.4822	NaN	NaN	NaN	21.0063	20.8937	20.6813	NaN	NaN	NaN	NaN	NaN	NaN	sp|Q9D8B3|CHM4B_MOUSE
20.4865	20.5116	20.5274	NaN	20.6843	NaN	NaN	21.7016	20.7397	NaN	NaN	NaN	NaN	NaN	NaN	tr|D3Z6B9|D3Z6B9_MOUSE
NaN	NaN	NaN	NaN	NaN	NaN	NaN	NaN	NaN	22.7807	22.2166	23.499	23.6793	23.9228	23.609	sp|E9PV24-2|FIBA-2_MOUSE
23.7336	23.2849	22.7961	23.8776	24.2548	NaN	24.0482	24.2844	NaN	NaN	NaN	NaN	NaN	NaN	NaN	sp|Q3V1T4|P3H1_MOUSE
NaN	NaN	NaN	NaN	NaN	NaN	NaN	NaN	NaN	NaN	NaN	NaN	NaN	NaN	NaN	sp|Q9CPZ8|COXM1_MOUSE
18.1692	NaN	18.2006	NaN	NaN	NaN	NaN	NaN	NaN	NaN	NaN	17.6022	NaN	NaN	NaN	sp|Q9EQI8|RM46_MOUSE
20.6996	21.6776	20.6651	NaN	NaN	NaN	NaN	NaN	NaN	NaN	NaN	NaN	NaN	NaN	NaN	sp|Q501J6|DDX17_MOUSE
NaN	NaN	NaN	NaN	NaN	NaN	NaN	NaN	NaN	NaN	NaN	NaN	NaN	NaN	NaN	tr|A0A3B2W441|A0A3B2W441_MOUSE
19.2519	NaN	19.3173	NaN	NaN	NaN	NaN	NaN	NaN	19.5292	19.7444	NaN	19.1667	NaN	NaN	sp|Q6P3A8|ODBB_MOUSE
22.5998	20.7654	21.1712	21.7518	21.8078	NaN	22.6122	21.2756	NaN	20.5233	22.0068	21.9638	NaN	22.7858	20.8266	tr|A0A0N4SV66|A0A0N4SV66_MOUSE
20.339	20.1858	NaN	NaN	NaN	NaN	NaN	NaN	NaN	20.4208	NaN	20.1631	20.9755	20.492	20.9068	sp|P63085|MK01_MOUSE
20.8668	NaN	20.711	NaN	NaN	NaN	20.6024	NaN	21.0914	NaN	NaN	NaN	19.8647	20.2117	NaN	sp|P60766|CDC42_MOUSE
NaN	NaN	NaN	NaN	NaN	NaN	NaN	NaN	NaN	NaN	NaN	NaN	NaN	NaN	NaN	sp|Q9D9V3-2|ECHD1-2_MOUSE
NaN	NaN	NaN	NaN	NaN	NaN	NaN	NaN	NaN	NaN	NaN	NaN	NaN	NaN	NaN	sp|P56392|CX7A1_MOUSE
19.9143	NaN	19.2561	NaN	NaN	NaN	NaN	NaN	NaN	NaN	18.4518	NaN	NaN	NaN	NaN	sp|O70310|NMT1_MOUSE
NaN	NaN	NaN	NaN	NaN	NaN	NaN	NaN	NaN	23.2758	23.4643	22.6655	23.1136	24.4043	22.2193	sp|Q04447|KCRB_MOUSE
20.8678	20.1307	20.1124	NaN	NaN	NaN	NaN	NaN	NaN	19.4646	NaN	NaN	NaN	19.5728	19.5306	tr|H7BX22|H7BX22_MOUSE
20.5426	20.18	21.5904	NaN	NaN	NaN	NaN	NaN	NaN	20.0011	19.8797	19.9802	19.8638	19.8003	20.0671	sp|P70444|BID_MOUSE
NaN	NaN	NaN	NaN	NaN	NaN	NaN	NaN	NaN	NaN	NaN	NaN	NaN	NaN	NaN	sp|Q91WD5|NDUS2_MOUSE
21.3238	NaN	21.3104	NaN	NaN	NaN	NaN	NaN	NaN	20.5438	20.8265	20.7794	NaN	21.2208	20.425	sp|P62196|PRS8_MOUSE
18.199	18.3067	18.6219	NaN	NaN	NaN	NaN	21.9306	19.4616	NaN	NaN	NaN	NaN	NaN	NaN	tr|E9Q390|E9Q390_MOUSE
22.3879	23.126	22.6969	21.0046	NaN	NaN	NaN	NaN	NaN	23.826	24.5021	23.1647	23.6427	23.7219	22.9658	sp|Q99LX0|PARK7_MOUSE
18.7681	19.387	19.3696	NaN	NaN	NaN	NaN	NaN	NaN	NaN	19.8125	19.3456	19.0729	19.0581	18.8569	sp|Q9WVE8|PACN2_MOUSE
NaN	NaN	20.9021	NaN	NaN	NaN	NaN	NaN	NaN	NaN	NaN	NaN	NaN	NaN	NaN	sp|O54962|BAF_MOUSE
20.655	21.1385	NaN	NaN	NaN	NaN	NaN	NaN	NaN	NaN	NaN	NaN	19.4403	NaN	NaN	sp|Q923D4|SF3B5_MOUSE
NaN	NaN	NaN	NaN	NaN	NaN	NaN	NaN	NaN	19.2079	19.0443	NaN	19.2019	18.6314	19.228	tr|A0A338P6J9|A0A338P6J9_MOUSE
19.6773	19.6268	19.1049	NaN	NaN	NaN	20.1662	19.9992	19.8592	NaN	NaN	NaN	NaN	NaN	NaN	sp|O88477|IF2B1_MOUSE
NaN	NaN	NaN	NaN	NaN	NaN	NaN	NaN	NaN	19.5954	19.7093	19.2895	19.4167	19.4523	19.9366	sp|Q9JK48-3|SHLB1-3_MOUSE
22.7386	23.0382	22.8412	22.4637	22.7765	21.8593	22.9431	23.0215	22.8876	NaN	NaN	NaN	NaN	NaN	NaN	sp|Q5SF07|IF2B2_MOUSE
19.7427	18.8635	19.4734	NaN	NaN	NaN	NaN	NaN	NaN	18.9842	18.8857	18.6453	19.5812	19.5131	NaN	sp|Q9Z1Z0-2|USO1-2_MOUSE
19.52	20.2179	NaN	21.2469	21.1586	23.4653	NaN	NaN	NaN	NaN	NaN	NaN	NaN	NaN	NaN	CON__Q2TBQ1
NaN	NaN	NaN	NaN	NaN	NaN	NaN	NaN	NaN	22.2991	NaN	20.933	NaN	NaN	NaN	sp|P00329|ADH1_MOUSE
22.0655	22.4395	21.34	NaN	NaN	NaN	20.3611	NaN	NaN	21.4946	21.1864	20.0863	NaN	21.0124	20.9328	sp|Q8VIJ6|SFPQ_MOUSE
24.0153	20.849	19.7664	24.4192	21.6129	22.5226	26.4117	21.6441	23.1554	20.4054	20.72	20.4678	20.6946	22.4705	19.8529	CON__P35527
NaN	NaN	NaN	NaN	NaN	NaN	NaN	NaN	NaN	NaN	NaN	20.9552	20.1453	20.9719	NaN	sp|Q8R086|SUOX_MOUSE
18.9245	NaN	NaN	NaN	NaN	NaN	NaN	NaN	NaN	NaN	19.3649	19.0714	NaN	18.6515	18.8903	tr|E9Q5B5|E9Q5B5_MOUSE
19.3393	NaN	18.4147	NaN	NaN	NaN	NaN	NaN	NaN	20.2496	20.3327	19.7444	NaN	19.9927	19.3148	tr|A0A1W2P733|A0A1W2P733_MOUSE
19.1738	NaN	NaN	NaN	NaN	NaN	NaN	NaN	NaN	NaN	NaN	NaN	NaN	NaN	NaN	sp|Q9DCZ4-2|MIC26-2_MOUSE
NaN	NaN	NaN	NaN	NaN	NaN	NaN	NaN	NaN	NaN	NaN	NaN	NaN	NaN	NaN	sp|Q91V16|ETFR1_MOUSE
21.2528	21.3777	21.2147	NaN	NaN	NaN	NaN	NaN	NaN	NaN	NaN	NaN	NaN	NaN	NaN	sp|Q99M71-2|EPDR1-2_MOUSE
22.5125	20.1365	NaN	22.0724	18.3368	18.475	27.0874	NaN	22.3292	21.4562	20.02	NaN	19.8005	20.1956	20.9289	CON__P35908
NaN	NaN	NaN	NaN	NaN	NaN	NaN	NaN	NaN	21.3683	21.002	21.1168	21.8415	21.0482	21.0684	sp|Q9QYG0-2|NDRG2-2_MOUSE
NaN	NaN	NaN	NaN	NaN	NaN	NaN	NaN	NaN	NaN	NaN	NaN	NaN	NaN	NaN	tr|E9QPX3|E9QPX3_MOUSE
NaN	NaN	NaN	NaN	NaN	NaN	NaN	NaN	NaN	20.5231	18.9294	19.4566	20.103	21.0039	20.3276	sp|P43274|H14_MOUSE
19.7656	NaN	19.343	NaN	NaN	NaN	NaN	NaN	NaN	NaN	NaN	18.9202	NaN	18.8855	19.0145	sp|Q810B6|ANFY1_MOUSE
19.5787	19.4084	19.7015	NaN	NaN	NaN	NaN	NaN	NaN	19.7809	19.7273	19.9262	19.8108	20.4992	19.8793	sp|Q9D8U8|SNX5_MOUSE
20.4944	20.2314	22.2734	NaN	NaN	NaN	19.5512	NaN	NaN	NaN	19.477	19.5903	19.4474	NaN	NaN	sp|Q9WUA2|SYFB_MOUSE
22.6197	19.6824	22.5527	NaN	NaN	NaN	NaN	NaN	NaN	NaN	NaN	NaN	NaN	NaN	NaN	sp|P70699|LYAG_MOUSE
20.6783	19.7641	21.0196	NaN	NaN	NaN	19.9651	NaN	19.7651	19.0154	NaN	NaN	NaN	NaN	NaN	sp|Q8BGQ7|SYAC_MOUSE
22.0216	21.5176	21.1526	NaN	NaN	NaN	22.5447	22.1969	22.5292	NaN	NaN	NaN	21.1451	NaN	NaN	sp|P51863|VA0D1_MOUSE
20.9065	20.2666	20.7384	20.1993	20.1737	NaN	20.3361	20.2641	20.1401	NaN	NaN	NaN	NaN	NaN	NaN	sp|O54782|MA2B2_MOUSE
23.5976	25.5634	23.3269	22.1847	20.1065	NaN	NaN	NaN	NaN	21.8903	21.9198	22.2303	22.574	23.3882	22.2825	sp|P60710|ACTB_MOUSE
20.432	19.337	19.9465	NaN	NaN	NaN	NaN	NaN	NaN	NaN	NaN	NaN	NaN	18.417	18.6886	sp|P47857|PFKAM_MOUSE
NaN	NaN	NaN	21.8171	21.079	20.9243	20.7477	20.6031	NaN	NaN	NaN	NaN	NaN	NaN	NaN	sp|O35658|C1QBP_MOUSE
22.0464	20.8461	22.0244	NaN	NaN	NaN	NaN	NaN	NaN	NaN	20.6472	NaN	20.5867	20.2454	21.2117	tr|A0A338P731|A0A338P731_MOUSE
20.4481	20.9929	20.1127	NaN	NaN	NaN	NaN	NaN	NaN	NaN	NaN	NaN	NaN	19.3386	NaN	sp|Q8BTI8-3|SRRM2-3_MOUSE
NaN	NaN	NaN	NaN	NaN	NaN	NaN	NaN	NaN	20.4913	20.0722	20.0076	NaN	19.7539	NaN	tr|A0A1B0GSX6|A0A1B0GSX6_MOUSE
NaN	NaN	NaN	NaN	NaN	NaN	NaN	NaN	NaN	NaN	NaN	NaN	NaN	18.4128	NaN	sp|Q91WS0|CISD1_MOUSE
20.7525	21.7457	20.4617	NaN	NaN	NaN	NaN	20.1478	NaN	NaN	NaN	19.5935	NaN	20.1959	NaN	tr|A0A0R4J0R1|A0A0R4J0R1_MOUSE
22.3602	21.5465	22.7316	NaN	NaN	NaN	21.1058	21.567	NaN	NaN	NaN	18.8583	NaN	NaN	NaN	sp|P29416|HEXA_MOUSE
NaN	NaN	NaN	NaN	NaN	NaN	NaN	NaN	NaN	22.8634	23.4995	22.058	22.7138	22.6632	NaN	sp|P01837|IGKC_MOUSE
21.6381	20.6316	21.5738	NaN	NaN	NaN	20.8128	20.8824	21.1146	NaN	NaN	20.0978	20.9035	20.3549	20.2725	sp|Q9JHU4|DYHC1_MOUSE
NaN	NaN	NaN	NaN	NaN	NaN	NaN	NaN	NaN	18.9486	19.904	19.1746	18.7452	18.8813	18.7224	sp|Q61001|LAMA5_MOUSE
NaN	20.3147	20.5024	NaN	NaN	NaN	NaN	NaN	18.5632	NaN	NaN	NaN	NaN	19.2713	NaN	sp|Q9R0Y5|KAD1_MOUSE
NaN	NaN	NaN	NaN	NaN	NaN	NaN	NaN	NaN	NaN	NaN	NaN	NaN	21.4753	NaN	tr|B1ARW4|B1ARW4_MOUSE
20.5651	22.1066	20.5308	NaN	NaN	NaN	NaN	NaN	NaN	19.7327	19.6381	NaN	NaN	19.8666	19.932	tr|A0A0J9YUS5|A0A0J9YUS5_MOUSE
20.3734	NaN	19.5512	NaN	NaN	NaN	NaN	NaN	NaN	20.598	20.4736	20.8421	NaN	20.6295	20.8935	sp|O55022|PGRC1_MOUSE
NaN	NaN	NaN	NaN	NaN	NaN	NaN	NaN	NaN	NaN	NaN	NaN	NaN	NaN	NaN	sp|P21550|ENOB_MOUSE
22.1771	23.192	21.937	NaN	NaN	NaN	NaN	NaN	NaN	NaN	NaN	NaN	NaN	NaN	NaN	tr|A0A0G2JDW7|A0A0G2JDW7_MOUSE
22.69	22.1927	21.2121	NaN	NaN	NaN	20.411	NaN	NaN	20.5036	20.781	22.0308	21.4485	21.684	21.5694	tr|G3UY38|G3UY38_MOUSE
NaN	NaN	NaN	NaN	NaN	NaN	NaN	NaN	NaN	20.126	NaN	20.0726	20.4951	20.2383	20.2343	tr|E9Q4K7|E9Q4K7_MOUSE
20.4163	20.725	20.0251	NaN	NaN	NaN	NaN	NaN	NaN	20.5568	20.6644	20.7218	20.5185	20.753	20.7721	sp|P21619|LMNB2_MOUSE
NaN	NaN	NaN	NaN	NaN	NaN	NaN	NaN	NaN	20.4199	20.4737	21.1851	20.0642	20.4219	20.1432	sp|P97821|CATC_MOUSE
20.6265	20.9651	20.9691	NaN	NaN	NaN	NaN	NaN	NaN	20.7527	20.8187	20.9338	20.3872	20.4999	NaN	sp|Q9JLJ2|AL9A1_MOUSE
NaN	NaN	NaN	NaN	NaN	NaN	NaN	NaN	NaN	22.8759	23.3911	23.1215	22.2624	22.1616	23.0666	sp|Q9DBL1|ACDSB_MOUSE
19.0435	20.3774	19.4634	NaN	NaN	NaN	NaN	NaN	NaN	18.7219	19.4077	18.9667	NaN	NaN	19.0424	tr|A0A0R4J107|A0A0R4J107_MOUSE
NaN	NaN	NaN	NaN	NaN	NaN	NaN	NaN	NaN	18.8965	18.6962	NaN	NaN	NaN	NaN	sp|Q80Y14|GLRX5_MOUSE
19.8566	19.2757	21.2368	NaN	NaN	NaN	NaN	NaN	NaN	NaN	19.5346	NaN	19.3173	NaN	NaN	sp|O35593|PSDE_MOUSE
NaN	NaN	NaN	NaN	NaN	NaN	NaN	NaN	NaN	19.7325	19.7247	19.4554	19.7027	19.9114	19.8927	sp|Q9WTQ5-2|AKA12-2_MOUSE
16.8658	18.1214	NaN	NaN	NaN	NaN	NaN	NaN	NaN	NaN	NaN	NaN	NaN	NaN	NaN	sp|Q5SX40|MYH1_MOUSE
NaN	NaN	NaN	NaN	NaN	NaN	NaN	NaN	NaN	NaN	NaN	NaN	17.6044	19.2543	NaN	sp|O70250|PGAM2_MOUSE
20.6871	20.2396	19.6886	NaN	NaN	NaN	NaN	NaN	NaN	19.4543	NaN	NaN	19.7874	19.7418	19.5463	tr|F6TQN9|F6TQN9_MOUSE
19.3521	19.4393	NaN	NaN	NaN	NaN	NaN	NaN	NaN	19.257	19.4315	NaN	19.9714	19.3532	19.4038	sp|O54931-5|AKAP2-5_MOUSE
20.7407	19.7649	21.5853	NaN	NaN	NaN	NaN	NaN	NaN	NaN	19.9536	20.0729	19.7249	20.0132	20.1856	tr|G3UZ48|G3UZ48_MOUSE
19.2688	NaN	NaN	NaN	NaN	NaN	NaN	NaN	NaN	22.154	22.1772	22.6939	20.5325	21.3227	21.326	sp|Q99MQ4|ASPN_MOUSE
NaN	NaN	NaN	NaN	NaN	NaN	NaN	NaN	NaN	20.2006	20.406	20.1366	20.4884	20.7908	20.0938	sp|P00920|CAH2_MOUSE
NaN	NaN	NaN	NaN	NaN	NaN	NaN	NaN	NaN	20.8066	20.7524	20.3431	20.7027	20.127	20.877	sp|Q9ET01|PYGL_MOUSE
NaN	NaN	NaN	NaN	NaN	NaN	NaN	NaN	NaN	21.3584	23.0656	21.7509	22.7285	23.3985	22.8365	tr|A0A075B5P4|A0A075B5P4_MOUSE
20.8382	20.5086	20.5008	NaN	NaN	NaN	20.3616	20.3249	NaN	NaN	NaN	NaN	NaN	NaN	NaN	sp|Q8VHX6-2|FLNC-2_MOUSE
22.6332	21.6031	22.3292	NaN	NaN	NaN	21.3009	NaN	NaN	NaN	21.7537	20.9996	21.4426	NaN	21.1471	sp|Q60854|SPB6_MOUSE
NaN	NaN	NaN	NaN	NaN	NaN	NaN	NaN	NaN	18.326	18.3221	NaN	18.114	17.7248	NaN	sp|P70266|F261_MOUSE
19.5312	NaN	NaN	NaN	NaN	NaN	NaN	NaN	NaN	19.6992	NaN	NaN	NaN	19.6172	NaN	sp|Q9D8T7-2|SLIRP-2_MOUSE
20.1773	20.0158	20.1093	NaN	NaN	NaN	NaN	18.9338	NaN	19.3747	20.1064	19.0528	NaN	19.0947	18.5107	tr|A0A0G2JDF8|A0A0G2JDF8_MOUSE
20.7543	19.4801	19.4319	NaN	NaN	NaN	NaN	19.805	NaN	19.5463	NaN	19.0977	19.2051	19.3414	18.784	sp|Q9QWR8|NAGAB_MOUSE
NaN	NaN	NaN	NaN	NaN	NaN	NaN	NaN	NaN	NaN	NaN	NaN	NaN	NaN	NaN	sp|Q5M8N4|D39U1_MOUSE
NaN	NaN	NaN	NaN	NaN	NaN	NaN	NaN	NaN	NaN	19.8805	NaN	19.2631	NaN	19.6887	tr|A0A0N4SVE5|A0A0N4SVE5_MOUSE
NaN	23.1586	22.8256	20.6917	21.3419	22.8081	NaN	NaN	NaN	NaN	NaN	NaN	NaN	NaN	NaN	CON__Q9TTE1
20.4061	19.6617	20.1007	NaN	NaN	NaN	NaN	NaN	19.8184	NaN	19.0202	NaN	NaN	NaN	NaN	sp|P08122|CO4A2_MOUSE
NaN	NaN	NaN	NaN	NaN	NaN	NaN	NaN	NaN	23.6252	22.3036	NaN	22.1126	22.1652	22.1363	sp|Q64471|GSTT1_MOUSE
19.1677	20.9668	21.7051	20.7009	NaN	NaN	21.8361	21.5126	20.9503	NaN	NaN	NaN	NaN	NaN	NaN	sp|Q9D1Q6|ERP44_MOUSE
22.5296	22.0585	22.3721	NaN	NaN	NaN	NaN	NaN	NaN	22.0838	NaN	21.9294	21.8693	NaN	NaN	sp|P84104-2|SRSF3-2_MOUSE
NaN	NaN	NaN	NaN	NaN	NaN	NaN	NaN	19.7865	NaN	NaN	NaN	NaN	NaN	NaN	tr|D3YVK5|D3YVK5_MOUSE
20.4133	20.0808	20.5153	NaN	NaN	NaN	NaN	NaN	NaN	20.1098	20.9663	NaN	19.7012	20.4446	19.8364	tr|A0A494BAF7|A0A494BAF7_MOUSE
NaN	20.9544	19.5698	NaN	NaN	NaN	NaN	NaN	NaN	NaN	NaN	NaN	NaN	NaN	NaN	sp|Q3THK7|GUAA_MOUSE
19.8696	NaN	20.3522	NaN	NaN	NaN	NaN	NaN	NaN	NaN	NaN	NaN	20.5202	NaN	21.0487	tr|G3UXL2|G3UXL2_MOUSE
NaN	NaN	NaN	NaN	NaN	NaN	NaN	NaN	NaN	NaN	NaN	NaN	NaN	NaN	NaN	sp|Q8BK30|NDUV3_MOUSE
20.1046	19.385	19.6179	NaN	NaN	NaN	NaN	NaN	NaN	19.7123	19.6589	19.561	19.9445	19.347	19.6167	tr|A0A0N4SV00|A0A0N4SV00_MOUSE
NaN	19.322	19.614	NaN	NaN	NaN	20.2949	20.3982	20.1784	NaN	NaN	NaN	NaN	NaN	NaN	sp|Q9R0B9|PLOD2_MOUSE
19.7832	20.5531	19.9713	NaN	20.2353	NaN	20.6333	20.2651	21.115	NaN	NaN	NaN	NaN	NaN	NaN	sp|Q9D8E6|RL4_MOUSE
NaN	NaN	NaN	NaN	NaN	NaN	NaN	NaN	NaN	NaN	NaN	NaN	NaN	NaN	NaN	tr|Q5SX46|Q5SX46_MOUSE
22.5771	22.1076	NaN	NaN	NaN	NaN	NaN	NaN	NaN	NaN	NaN	22.467	NaN	22.3255	NaN	tr|A0A0J9YUD8|A0A0J9YUD8_MOUSE
NaN	NaN	NaN	NaN	NaN	NaN	NaN	NaN	NaN	NaN	NaN	NaN	NaN	NaN	NaN	tr|D3Z568|D3Z568_MOUSE
NaN	NaN	NaN	NaN	NaN	NaN	NaN	NaN	NaN	24.1628	24.2781	25.0102	22.6575	24.7537	22.6328	tr|A0A140T8W1|A0A140T8W1_MOUSE
19.8613	NaN	NaN	NaN	NaN	NaN	NaN	NaN	NaN	18.7642	NaN	19.0808	19.1695	19.3114	NaN	tr|V9GWV8|V9GWV8_MOUSE
NaN	NaN	NaN	NaN	NaN	NaN	NaN	NaN	NaN	18.6589	NaN	18.891	20.7013	19.3718	19.2007	sp|Q9QXY6|EHD3_MOUSE
NaN	NaN	NaN	NaN	NaN	NaN	NaN	NaN	NaN	NaN	18.8714	NaN	NaN	NaN	18.7701	sp|Q1ERP8-4|CLM9-4_MOUSE
26.5209	26.9051	26.7041	28.5329	29.4843	29.3877	27.8823	27.1591	27.06	26.6594	30.3844	25.4413	NaN	26.4355	NaN	CON__P01966
20.8817	20.7642	20.751	NaN	NaN	NaN	NaN	NaN	NaN	NaN	21.3967	21.2177	21.181	21.8003	21.3272	sp|P20065-2|TYB4-2_MOUSE
NaN	NaN	NaN	NaN	NaN	NaN	NaN	NaN	NaN	NaN	NaN	NaN	NaN	NaN	NaN	tr|E9Q4M4|E9Q4M4_MOUSE
NaN	NaN	NaN	NaN	NaN	NaN	NaN	NaN	NaN	NaN	NaN	NaN	NaN	NaN	NaN	sp|Q8VE95|CH082_MOUSE
20.7499	21.6829	20.5813	20.7655	NaN	NaN	20.8477	20.7171	20.6475	NaN	18.8642	NaN	NaN	NaN	19.0324	sp|Q9DCT5|SDF2_MOUSE
NaN	NaN	NaN	NaN	NaN	NaN	NaN	NaN	NaN	18.68	18.7224	18.7965	19.2832	18.6176	19.2501	tr|A0A0R4J0S1|A0A0R4J0S1_MOUSE
NaN	NaN	NaN	NaN	NaN	NaN	NaN	NaN	NaN	NaN	21.0363	NaN	20.6968	NaN	21.0881	sp|Q8R2Y8|PTH2_MOUSE
22.0305	22.5475	21.9158	21.4887	NaN	NaN	NaN	NaN	22.2772	NaN	NaN	NaN	NaN	NaN	NaN	sp|P62264|RS14_MOUSE
20.7347	22.3496	20.4926	NaN	NaN	NaN	NaN	NaN	NaN	NaN	20.0489	20.0988	NaN	NaN	NaN	sp|Q61553|FSCN1_MOUSE
NaN	19.294	19.0005	NaN	NaN	NaN	NaN	NaN	NaN	19.6222	19.1815	19.6396	18.6374	19.1391	18.8589	sp|Q99J99|THTM_MOUSE
21.0278	NaN	22.6412	NaN	NaN	NaN	22.0553	22.1688	22.3737	21.3493	21.8506	20.9247	21.2399	21.7035	21.2439	sp|P51881|ADT2_MOUSE
NaN	NaN	NaN	NaN	NaN	NaN	NaN	NaN	NaN	21.6185	21.2568	22.1285	21.3907	22.9037	18.5003	sp|Q80X19-2|COEA1-2_MOUSE
20.6989	NaN	NaN	NaN	NaN	NaN	NaN	NaN	NaN	21.0087	21.2943	21.4252	21.5176	21.3496	21.3961	sp|Q8CIB5|FERM2_MOUSE
22.9861	21.1129	22.7184	NaN	19.7294	NaN	21.6181	20.5765	21.0732	21.2995	21.4856	21.6785	22.6144	21.212	21.8155	sp|P07901|HS90A_MOUSE
19.7486	20.9692	19.449	NaN	NaN	NaN	NaN	NaN	NaN	19.6301	NaN	NaN	19.3863	NaN	18.9838	sp|Q9R1T2-2|SAE1-2_MOUSE
NaN	NaN	NaN	NaN	NaN	NaN	NaN	NaN	NaN	19.5577	19.2465	19.5815	19.797	19.4481	19.7492	sp|P18654|KS6A3_MOUSE
NaN	NaN	NaN	NaN	NaN	NaN	NaN	NaN	NaN	19.9221	19.7868	NaN	20.4929	20.0043	19.9873	sp|E9Q3E1|AL3B2_MOUSE
19.6546	NaN	19.0931	NaN	NaN	NaN	NaN	NaN	NaN	19.1428	18.7626	19.1191	NaN	NaN	18.7563	tr|D3Z7R6|D3Z7R6_MOUSE
NaN	NaN	NaN	NaN	NaN	NaN	NaN	NaN	NaN	NaN	NaN	NaN	NaN	NaN	NaN	tr|A0A2I3BS49|A0A2I3BS49_MOUSE
NaN	NaN	NaN	NaN	NaN	NaN	NaN	NaN	NaN	NaN	NaN	NaN	NaN	NaN	NaN	sp|Q60936|COQ8A_MOUSE
NaN	NaN	NaN	NaN	NaN	NaN	NaN	NaN	NaN	NaN	19.2966	19.5086	NaN	20.4563	19.267	sp|P56376|ACYP1_MOUSE
NaN	NaN	NaN	NaN	NaN	NaN	NaN	NaN	NaN	19.863	19.7033	19.7031	19.6856	19.7089	19.0371	sp|Q9Z1Q9|SYVC_MOUSE
NaN	20.0037	18.8232	NaN	NaN	NaN	NaN	NaN	NaN	18.6022	NaN	18.5948	NaN	18.6543	18.4545	sp|Q8BH69|SPS1_MOUSE
20.1459	21.7079	20.246	19.9974	19.7981	NaN	19.7296	NaN	19.6031	19.0564	NaN	NaN	NaN	19.1898	NaN	sp|Q9D0T1|NH2L1_MOUSE
20.6484	19.7184	20.1289	NaN	NaN	NaN	19.871	19.9276	19.8801	NaN	NaN	NaN	NaN	NaN	NaN	sp|Q8VCC2|EST1_MOUSE
NaN	NaN	NaN	NaN	18.522	19.1687	NaN	NaN	NaN	NaN	NaN	NaN	NaN	NaN	NaN	tr|Q6P6L5|Q6P6L5_MOUSE
19.0457	NaN	NaN	NaN	NaN	NaN	21.129	NaN	20.9557	NaN	NaN	NaN	NaN	NaN	NaN	tr|G3UXG7|G3UXG7_MOUSE
18.5539	NaN	NaN	NaN	NaN	NaN	19.0575	19.3809	19.6409	19.151	19.2048	NaN	19.1387	18.8948	19.1522	tr|A2AL85|A2AL85_MOUSE
NaN	NaN	NaN	NaN	NaN	NaN	NaN	NaN	NaN	21.5193	21.4133	21.337	22.0413	21.2202	21.9722	sp|Q3U7R1|ESYT1_MOUSE
18.8811	20.286	NaN	NaN	23.1359	NaN	NaN	NaN	NaN	NaN	NaN	NaN	NaN	NaN	NaN	CON__Q28107
20.1173	20.3288	19.1545	NaN	NaN	NaN	NaN	NaN	NaN	NaN	20.359	20.2084	20.2792	20.3933	20.7146	sp|Q9D892|ITPA_MOUSE
19.876	19.1356	19.4946	NaN	NaN	NaN	NaN	NaN	NaN	NaN	19.3313	NaN	19.361	NaN	18.7532	tr|A0A1B0GT92|A0A1B0GT92_MOUSE
22.2849	21.9521	22.8594	NaN	NaN	NaN	23.702	NaN	22.4393	NaN	NaN	NaN	NaN	21.4291	NaN	sp|P60867|RS20_MOUSE
NaN	NaN	NaN	NaN	NaN	NaN	NaN	NaN	NaN	20.0386	NaN	20.2895	20.2782	21.5097	20.1762	sp|P15089|CBPA3_MOUSE
23.7948	23.9374	23.6644	NaN	NaN	NaN	NaN	NaN	NaN	23.5498	24.0996	23.9712	24.0804	24.4937	24.5058	CON__P04258
20.3863	NaN	20.06	NaN	NaN	NaN	NaN	NaN	NaN	20.073	NaN	19.8664	19.6889	NaN	NaN	tr|A0A2R8VHD0|A0A2R8VHD0_MOUSE
NaN	NaN	NaN	NaN	NaN	NaN	NaN	19.8917	NaN	NaN	NaN	NaN	NaN	NaN	NaN	sp|O35435|PYRD_MOUSE
21.149	20.3165	20.1125	NaN	NaN	NaN	NaN	NaN	NaN	20.1857	20.0646	19.9895	NaN	20.2117	19.6006	tr|F6ZV59|F6ZV59_MOUSE
20.6367	19.2535	20.0232	NaN	NaN	NaN	NaN	NaN	NaN	NaN	NaN	19.1272	18.7813	NaN	19.453	sp|Q9CZ30|OLA1_MOUSE
NaN	NaN	NaN	NaN	NaN	NaN	NaN	NaN	NaN	21.2386	20.2094	21.5007	18.7222	21.5851	NaN	sp|P68033|ACTC_MOUSE
22.0342	22.482	NaN	NaN	NaN	NaN	NaN	NaN	NaN	NaN	21.8824	NaN	NaN	NaN	NaN	sp|P62627|DLRB1_MOUSE
NaN	NaN	18.7618	NaN	NaN	NaN	NaN	NaN	19.2323	NaN	NaN	NaN	NaN	NaN	NaN	tr|Q5SXC9|Q5SXC9_MOUSE
NaN	NaN	NaN	NaN	NaN	NaN	NaN	NaN	NaN	NaN	NaN	18.1174	18.7711	NaN	18.4273	tr|A0A498WGE8|A0A498WGE8_MOUSE
NaN	NaN	NaN	NaN	NaN	NaN	NaN	NaN	NaN	19.8474	19.5967	NaN	19.6406	19.107	NaN	tr|A0A338P7B8|A0A338P7B8_MOUSE
NaN	NaN	NaN	NaN	NaN	NaN	NaN	NaN	NaN	NaN	19.7266	NaN	20.8435	20.4452	20.0518	sp|P31532|SAA4_MOUSE
NaN	NaN	NaN	NaN	NaN	NaN	NaN	NaN	NaN	NaN	19.6512	NaN	NaN	NaN	NaN	sp|Q9CXI0|COQ5_MOUSE
NaN	NaN	NaN	NaN	NaN	20.1605	NaN	NaN	NaN	18.6424	NaN	18.0817	19.0914	18.429	18.8346	tr|A2AEX8|A2AEX8_MOUSE
20.7577	20.7531	20.1355	NaN	NaN	NaN	NaN	NaN	NaN	20.8103	20.6077	20.8415	20.7447	22.0996	21.2991	sp|Q8K183|PDXK_MOUSE
21.5142	20.2393	18.5909	NaN	NaN	NaN	NaN	NaN	NaN	19.1507	19.6328	18.8747	NaN	18.9871	NaN	sp|P62751|RL23A_MOUSE
20.879	20.5259	20.9342	NaN	NaN	NaN	NaN	NaN	NaN	20.9141	20.8921	20.9685	20.3819	20.9776	NaN	sp|Q9CPV4-3|GLOD4-3_MOUSE
20.9393	21.3849	20.3613	NaN	NaN	NaN	20.5341	20.0335	NaN	NaN	NaN	NaN	NaN	NaN	NaN	sp|Q9CPN8|IF2B3_MOUSE
NaN	NaN	NaN	NaN	NaN	NaN	NaN	NaN	NaN	19.7319	19.6682	20.4843	NaN	20.2826	NaN	sp|Q8BW75|AOFB_MOUSE
NaN	NaN	NaN	NaN	NaN	NaN	NaN	NaN	NaN	NaN	NaN	NaN	NaN	NaN	NaN	sp|O08600|NUCG_MOUSE
19.3692	20.0296	19.8244	NaN	NaN	NaN	NaN	NaN	NaN	20.0254	19.9515	20.2733	NaN	19.9512	NaN	sp|Q9CZ42-2|NNRD-2_MOUSE
NaN	NaN	NaN	NaN	NaN	NaN	NaN	NaN	NaN	NaN	NaN	NaN	NaN	NaN	NaN	sp|Q9Z1J3|NFS1_MOUSE
NaN	NaN	NaN	NaN	NaN	NaN	NaN	NaN	NaN	NaN	NaN	NaN	NaN	NaN	NaN	sp|P12242|UCP1_MOUSE
NaN	NaN	NaN	NaN	NaN	NaN	NaN	NaN	NaN	NaN	NaN	NaN	NaN	NaN	NaN	tr|D3Z636|D3Z636_MOUSE
NaN	NaN	NaN	NaN	NaN	NaN	NaN	NaN	NaN	NaN	NaN	NaN	NaN	NaN	NaN	tr|A0A0R4J094|A0A0R4J094_MOUSE
NaN	NaN	NaN	NaN	NaN	NaN	NaN	NaN	NaN	20.9498	20.6208	21.2967	20.8487	21.6275	21.2212	tr|Q3TML0|Q3TML0_MOUSE
NaN	NaN	NaN	NaN	NaN	NaN	NaN	NaN	NaN	19.7983	19.9945	20.682	20.5831	20.9594	20.3975	sp|Q8K0E8|FIBB_MOUSE
NaN	NaN	NaN	NaN	NaN	NaN	NaN	NaN	NaN	20.2347	NaN	20.1229	20.2143	19.9929	20.0585	sp|P20918|PLMN_MOUSE
NaN	NaN	NaN	NaN	NaN	NaN	NaN	NaN	NaN	19.994	19.4455	19.983	19.8931	20.4395	19.8226	sp|Q61233|PLSL_MOUSE
21.6586	19.7103	21.4353	20.3534	20.3696	NaN	20.7064	20.3231	20.9449	20.6367	NaN	20.352	21.2602	21.8313	20.6985	sp|P52760|RIDA_MOUSE
NaN	NaN	NaN	NaN	NaN	NaN	NaN	NaN	NaN	NaN	NaN	NaN	NaN	NaN	NaN	sp|Q8BWM0|PGES2_MOUSE
19.9419	NaN	NaN	NaN	NaN	NaN	18.8394	NaN	NaN	NaN	19.4083	19.057	NaN	19.6117	19.1453	sp|Q9CZ44-2|NSF1C-2_MOUSE
NaN	NaN	NaN	NaN	NaN	NaN	NaN	NaN	NaN	22.0946	21.8212	22.1339	22.9903	22.0888	21.9105	tr|H3BKG0|H3BKG0_MOUSE
22.1952	21.4037	21.6673	NaN	NaN	19.3532	NaN	NaN	20.171	NaN	NaN	NaN	NaN	NaN	NaN	sp|Q9ET22|DPP2_MOUSE
NaN	NaN	NaN	NaN	NaN	NaN	NaN	NaN	NaN	20.1589	20.5355	21.2583	NaN	19.2954	20.3795	tr|Q3UN88|Q3UN88_MOUSE
20.869	20.7882	20.8114	NaN	NaN	NaN	NaN	NaN	NaN	21.0032	21.4519	20.8037	21.4352	20.9802	20.8434	tr|A0A0U1RPX4|A0A0U1RPX4_MOUSE
NaN	NaN	NaN	NaN	NaN	NaN	NaN	NaN	NaN	NaN	NaN	NaN	NaN	NaN	NaN	sp|O35972|RM23_MOUSE
20.8964	19.3256	20.2566	NaN	NaN	NaN	NaN	NaN	NaN	20.7247	20.6495	20.6712	20.7328	20.6723	20.7464	tr|E9PYI8|E9PYI8_MOUSE
NaN	NaN	NaN	NaN	NaN	NaN	NaN	NaN	NaN	NaN	NaN	NaN	NaN	NaN	NaN	tr|D3Z7Q2|D3Z7Q2_MOUSE
20.0804	NaN	20.5021	NaN	NaN	NaN	NaN	NaN	20.1772	20.8999	19.8976	20.0618	NaN	19.8203	NaN	sp|Q9CZD3|GARS_MOUSE
NaN	NaN	NaN	NaN	NaN	NaN	NaN	NaN	NaN	NaN	NaN	NaN	NaN	NaN	NaN	tr|F6XUR8|F6XUR8_MOUSE
19.6001	21.7783	19.5391	NaN	NaN	NaN	NaN	NaN	NaN	19.1652	19.3506	19.9714	19.0944	19.6537	NaN	sp|Q9WUM4|COR1C_MOUSE
21.4001	19.7152	21.3555	NaN	NaN	NaN	NaN	NaN	NaN	20.1108	NaN	NaN	NaN	20.1679	20.0442	sp|Q99KQ4|NAMPT_MOUSE
NaN	NaN	NaN	NaN	NaN	NaN	NaN	NaN	NaN	19.5443	19.3905	20.326	19.5946	19.2739	NaN	sp|P01029|CO4B_MOUSE
19.6809	NaN	19.1728	NaN	NaN	NaN	NaN	NaN	NaN	18.5669	NaN	19.5467	19.418	19.7763	19.4697	sp|P24527|LKHA4_MOUSE
NaN	NaN	NaN	NaN	NaN	NaN	NaN	NaN	NaN	19.7373	19.4628	19.3983	19.5232	19.6217	19.7294	sp|Q3U0S6|RAIN_MOUSE
NaN	NaN	NaN	NaN	NaN	NaN	NaN	NaN	NaN	20.9509	21.0471	21.1618	19.925	22.0332	19.3873	tr|A0A2R8VHF9|A0A2R8VHF9_MOUSE
NaN	NaN	NaN	NaN	NaN	NaN	NaN	NaN	NaN	19.6597	NaN	20.007	19.6143	22.1792	NaN	sp|P50608|FMOD_MOUSE
NaN	NaN	NaN	NaN	NaN	NaN	NaN	NaN	NaN	NaN	NaN	NaN	21.4938	NaN	NaN	sp|Q9CRB6|TPPP3_MOUSE
20.3482	NaN	19.9942	NaN	NaN	NaN	NaN	NaN	NaN	NaN	NaN	NaN	NaN	20.1062	NaN	sp|Q9JHJ0|TMOD3_MOUSE
NaN	NaN	NaN	NaN	NaN	NaN	NaN	NaN	NaN	NaN	NaN	NaN	NaN	NaN	NaN	sp|Q9D6J5|NDUB8_MOUSE
21.7702	19.8953	20.6127	NaN	NaN	NaN	NaN	NaN	NaN	NaN	NaN	NaN	NaN	NaN	NaN	sp|Q9JHU9|INO1_MOUSE
19.1653	NaN	19.4993	NaN	NaN	NaN	NaN	NaN	NaN	NaN	19.0958	19.3897	19.2339	19.1973	18.8374	sp|P61161|ARP2_MOUSE
NaN	NaN	NaN	NaN	NaN	NaN	NaN	NaN	NaN	NaN	NaN	NaN	NaN	NaN	NaN	sp|Q8K0Z7|TACO1_MOUSE
20.9777	21.2269	21.2508	20.183	NaN	NaN	20.6991	20.8006	20.9964	NaN	NaN	NaN	20.0378	NaN	NaN	sp|Q8K297|GT251_MOUSE
20.4171	20.7203	20.8557	NaN	NaN	NaN	NaN	NaN	NaN	20.7877	20.8392	20.5096	20.4081	20.2433	20.7397	sp|Q62167|DDX3X_MOUSE
NaN	NaN	NaN	NaN	NaN	NaN	NaN	NaN	NaN	18.5473	18.7474	18.5386	NaN	NaN	18.5303	tr|Q6NS54|Q6NS54_MOUSE
21.7942	NaN	21.7605	NaN	NaN	NaN	NaN	NaN	NaN	21.9385	21.5741	NaN	22.0387	21.8524	21.5817	sp|P63028|TCTP_MOUSE
NaN	NaN	NaN	NaN	NaN	NaN	NaN	NaN	NaN	20.0744	NaN	19.258	19.5082	20.043	19.4784	tr|G3UXZ5|G3UXZ5_MOUSE
20.6463	21.2276	19.496	NaN	NaN	NaN	NaN	NaN	NaN	NaN	20.8852	NaN	20.9953	21.2106	NaN	sp|Q8CHP8|PGP_MOUSE
NaN	NaN	NaN	NaN	NaN	NaN	NaN	NaN	NaN	20.3121	19.6521	20.4407	NaN	20.0679	19.7483	sp|Q61703|ITIH2_MOUSE
19.0433	NaN	18.8128	NaN	NaN	NaN	NaN	NaN	NaN	NaN	19.0366	18.837	18.9268	18.8499	18.7759	sp|Q8K1M6-3|DNM1L-3_MOUSE
18.8683	18.5798	18.7144	NaN	NaN	NaN	NaN	NaN	NaN	18.8583	19.069	18.6149	NaN	18.7933	18.5291	sp|Q99J36|THUM1_MOUSE
22.6228	NaN	18.7395	19.9249	NaN	NaN	28.2353	NaN	19.9774	21.6697	19.3145	17.444	NaN	20.105	19.0352	CON__P13645
18.9979	19.3237	19.1218	19.4385	19.0873	NaN	NaN	NaN	NaN	NaN	NaN	NaN	NaN	NaN	NaN	sp|B2RXS4|PLXB2_MOUSE
21.0564	21.0187	21.9514	NaN	NaN	NaN	NaN	NaN	NaN	21.3304	21.6288	22.0134	21.42	21.766	21.3312	sp|P23506|PIMT_MOUSE
18.4799	NaN	NaN	NaN	NaN	NaN	NaN	NaN	NaN	NaN	NaN	NaN	NaN	NaN	NaN	tr|F7B6X4|F7B6X4_MOUSE
NaN	NaN	NaN	NaN	NaN	NaN	NaN	NaN	NaN	19.175	19.7445	19.6587	19.635	20.0099	20.2364	tr|E9Q9Q7|E9Q9Q7_MOUSE
NaN	20.1205	19.2737	NaN	NaN	NaN	NaN	NaN	NaN	19.4379	19.3264	19.7096	NaN	NaN	19.4629	sp|Q8VEE0|RPE_MOUSE
NaN	19.871	NaN	NaN	NaN	NaN	NaN	NaN	NaN	19.6573	19.5204	NaN	NaN	19.9815	19.5036	tr|D3Z315|D3Z315_MOUSE
NaN	18.9106	NaN	NaN	NaN	NaN	NaN	NaN	NaN	NaN	NaN	NaN	NaN	NaN	NaN	sp|P38060|HMGCL_MOUSE
20.719	NaN	21.0805	NaN	NaN	NaN	NaN	NaN	NaN	NaN	NaN	NaN	NaN	NaN	NaN	sp|Q571E4|GALNS_MOUSE
20.5417	19.4761	20.6564	NaN	NaN	NaN	19.5177	NaN	NaN	NaN	NaN	NaN	NaN	NaN	NaN	sp|P30412|PPIC_MOUSE
20.7516	21.2808	21.0238	NaN	NaN	NaN	NaN	NaN	NaN	NaN	NaN	NaN	NaN	NaN	NaN	sp|Q9D1M0|SEC13_MOUSE
22.2177	22.5129	22.2697	NaN	NaN	NaN	22.3123	22.3221	NaN	21.9828	NaN	NaN	22.0644	22.4709	21.9004	tr|A2APX3|A2APX3_MOUSE
NaN	NaN	NaN	NaN	NaN	NaN	NaN	NaN	NaN	20.8755	NaN	21.1085	20.9234	21.3125	NaN	sp|P29788|VTNC_MOUSE
NaN	NaN	NaN	NaN	NaN	NaN	NaN	NaN	NaN	NaN	19.6631	NaN	NaN	NaN	NaN	sp|P00405|COX2_MOUSE
NaN	NaN	NaN	NaN	NaN	NaN	NaN	NaN	NaN	21.8287	21.7895	21.6172	21.6799	21.5317	21.8524	sp|Q99P87|RETN_MOUSE
NaN	NaN	NaN	NaN	NaN	NaN	21.1181	NaN	21.2638	NaN	NaN	NaN	NaN	NaN	NaN	sp|Q9CZN7-2|GLYM-2_MOUSE
NaN	NaN	NaN	NaN	NaN	NaN	NaN	NaN	NaN	NaN	NaN	NaN	20.6037	NaN	NaN	sp|Q9Z2Z6|MCAT_MOUSE
NaN	NaN	NaN	NaN	NaN	NaN	NaN	NaN	NaN	18.7524	20.1674	19.1911	20.0789	18.8529	19.3749	sp|Q9QXG4|ACSA_MOUSE
20.2961	20.819	20.3151	20.2051	NaN	NaN	NaN	NaN	NaN	NaN	NaN	NaN	19.0444	NaN	NaN	sp|Q8BPG6|SUMF2_MOUSE
18.802	19.5575	NaN	NaN	NaN	NaN	NaN	NaN	NaN	NaN	18.4206	18.5694	18.4988	18.6626	18.5221	tr|A0A3Q4EBK4|A0A3Q4EBK4_MOUSE
20.0304	20.1921	20.5102	NaN	NaN	NaN	20.4105	19.8562	20.4134	19.7222	20.5822	19.6491	19.6768	20.6845	19.3174	sp|Q61696|HS71A_MOUSE
NaN	NaN	NaN	NaN	NaN	NaN	NaN	NaN	NaN	20.4563	21.4551	21.2922	21.4916	20.5123	20.6303	sp|Q00724|RET4_MOUSE
NaN	NaN	NaN	NaN	NaN	NaN	NaN	NaN	NaN	19.1309	NaN	NaN	NaN	NaN	NaN	sp|Q8R2H9|PHOP1_MOUSE
19.5717	19.8994	NaN	NaN	19.802	NaN	NaN	NaN	NaN	NaN	NaN	NaN	NaN	NaN	NaN	sp|O88207-2|CO5A1-2_MOUSE
NaN	NaN	NaN	NaN	NaN	NaN	NaN	17.8018	NaN	NaN	NaN	NaN	NaN	NaN	NaN	sp|P70670|NACAM_MOUSE
NaN	NaN	NaN	NaN	NaN	NaN	NaN	NaN	NaN	21.2786	NaN	21.3627	21.3963	21.3007	NaN	tr|E9Q456|E9Q456_MOUSE
18.9392	18.391	19.2982	NaN	NaN	NaN	NaN	NaN	NaN	18.8529	18.7611	19.0314	18.8821	18.7458	18.4635	sp|Q99KK7|DPP3_MOUSE
NaN	NaN	NaN	NaN	NaN	NaN	NaN	NaN	NaN	NaN	NaN	NaN	NaN	NaN	NaN	tr|F6SFF5|F6SFF5_MOUSE
NaN	NaN	NaN	NaN	NaN	NaN	NaN	NaN	NaN	NaN	NaN	NaN	NaN	NaN	NaN	sp|P48772|COX8B_MOUSE
19.8488	NaN	19.712	NaN	NaN	NaN	NaN	NaN	NaN	NaN	NaN	NaN	NaN	NaN	NaN	tr|D3YZJ1|D3YZJ1_MOUSE
19.532	NaN	NaN	NaN	NaN	NaN	NaN	NaN	NaN	NaN	NaN	NaN	NaN	NaN	NaN	sp|Q8VCF0|MAVS_MOUSE
NaN	NaN	NaN	NaN	NaN	NaN	NaN	NaN	NaN	22.3287	22.9684	22.2541	22.8029	23.14	22.0551	sp|Q9QZA0|CAH5B_MOUSE
NaN	NaN	NaN	NaN	NaN	NaN	NaN	NaN	NaN	23.5637	23.4696	23.6143	22.864	25.1219	21.4258	sp|P31001|DESM_MOUSE
20.7502	NaN	NaN	NaN	NaN	NaN	NaN	NaN	NaN	20.8354	NaN	21.1986	20.9319	21.5415	20.8589	tr|A0A338P7C0|A0A338P7C0_MOUSE
21.1713	20.5865	21.0028	NaN	NaN	NaN	NaN	NaN	NaN	21.0704	NaN	NaN	NaN	21.4776	20.6421	sp|Q9JM76|ARPC3_MOUSE
NaN	NaN	NaN	NaN	NaN	NaN	NaN	NaN	NaN	22.6882	22.4879	22.0826	22.1125	21.9648	22.4936	sp|Q9DBB8|DHDH_MOUSE
NaN	NaN	NaN	NaN	NaN	NaN	NaN	NaN	NaN	20.0755	20.0437	19.8874	20.0559	20.6242	19.6314	sp|Q60714|S27A1_MOUSE
NaN	NaN	20.7973	21.1478	21.3986	23.1252	21.6651	21.7745	21.6027	NaN	NaN	NaN	NaN	NaN	NaN	CON__ENSEMBL:ENSBTAP00000018574
NaN	18.5608	NaN	NaN	NaN	NaN	NaN	NaN	NaN	19.8278	19.7934	19.1375	19.9353	19.3143	19.1921	sp|Q9WTR5|CAD13_MOUSE
NaN	NaN	NaN	NaN	NaN	NaN	NaN	NaN	NaN	21.0328	20.6513	20.6838	20.9553	21.1549	20.5583	sp|Q8CG76|ARK72_MOUSE
NaN	NaN	NaN	NaN	NaN	NaN	NaN	NaN	NaN	20.7855	20.4539	21.0879	20.6469	20.7207	20.7892	tr|A0A494B952|A0A494B952_MOUSE
25.1469	18.751	16.7136	20.3512	19.9665	19.6543	28.9595	17.1001	22.7026	22.329	20.5351	18.746	18.5919	22.5267	17.9926	CON__P04264
19.2004	19.9484	19.3554	NaN	NaN	NaN	NaN	NaN	NaN	19.1931	19.0627	19.7212	19.5037	19.3472	19.2705	sp|Q8CIN4|PAK2_MOUSE
20.3604	NaN	NaN	NaN	NaN	NaN	NaN	NaN	NaN	NaN	NaN	NaN	NaN	19.8014	NaN	sp|Q91VT4|CBR4_MOUSE
NaN	NaN	NaN	NaN	NaN	NaN	NaN	NaN	NaN	NaN	NaN	NaN	NaN	NaN	NaN	sp|Q8JZU0|NUD13_MOUSE
19.9499	20.6853	NaN	20.4879	20.2464	NaN	NaN	NaN	NaN	NaN	NaN	NaN	NaN	NaN	NaN	sp|Q8C2Q3|RBM14_MOUSE
NaN	22.048	21.3526	NaN	NaN	NaN	NaN	NaN	NaN	22.0696	21.8691	NaN	NaN	22.1064	22.102	sp|O88990|ACTN3_MOUSE
NaN	NaN	NaN	NaN	NaN	NaN	NaN	NaN	NaN	22.3501	22.7233	21.8567	22.6343	21.9104	22.5238	sp|Q9DBP5|KCY_MOUSE
NaN	NaN	NaN	NaN	NaN	NaN	NaN	NaN	NaN	21.0043	21.2606	21.2482	NaN	21.2565	21.0288	sp|Q8C6K9-2|CO6A6-2_MOUSE
NaN	NaN	NaN	NaN	NaN	NaN	NaN	NaN	NaN	24.7282	24.7909	24.7139	24.9009	24.3733	24.636	sp|P14602|HSPB1_MOUSE
20.7117	20.0851	20.5467	NaN	NaN	NaN	NaN	NaN	NaN	20.6301	20.2448	20.6783	20.5615	20.6364	20.5956	sp|P54822|PUR8_MOUSE
NaN	NaN	NaN	NaN	NaN	NaN	NaN	NaN	NaN	20.1118	20.007	NaN	NaN	20.1358	20.0135	sp|P39061-2|COIA1-2_MOUSE
NaN	NaN	NaN	NaN	NaN	NaN	NaN	NaN	NaN	NaN	NaN	NaN	NaN	NaN	NaN	sp|Q9CQ91|NDUA3_MOUSE
NaN	NaN	NaN	NaN	NaN	NaN	NaN	18.7448	NaN	19.6678	18.6431	19.1739	19.113	19.1949	19.0343	tr|Q8BH40|Q8BH40_MOUSE
NaN	NaN	NaN	NaN	NaN	NaN	NaN	NaN	NaN	NaN	NaN	NaN	NaN	NaN	NaN	sp|Q9D1P0|RM13_MOUSE
NaN	NaN	NaN	NaN	NaN	NaN	NaN	NaN	NaN	NaN	21.1967	NaN	NaN	NaN	NaN	sp|P04919-2|B3AT-2_MOUSE
NaN	NaN	NaN	NaN	NaN	NaN	NaN	NaN	NaN	NaN	NaN	NaN	NaN	NaN	NaN	sp|Q9D880|TIM50_MOUSE
NaN	NaN	NaN	NaN	NaN	NaN	NaN	NaN	NaN	19.9519	NaN	20.2506	20.1294	20.3215	19.9155	sp|Q8BPB5|FBLN3_MOUSE
21.0186	19.7455	20.4271	NaN	NaN	NaN	NaN	NaN	NaN	20.3739	19.9268	20.6877	20.3173	20.5108	19.9217	sp|P63087|PP1G_MOUSE
21.9704	21.6665	21.7937	NaN	21.9017	NaN	NaN	NaN	22.2763	NaN	NaN	22.1808	20.895	22.1416	22.0145	sp|P08074|CBR2_MOUSE
NaN	NaN	NaN	NaN	NaN	NaN	NaN	NaN	NaN	21.1097	NaN	20.0542	20.7596	NaN	20.4663	sp|P35235|PTN11_MOUSE
21.8264	20.8618	21.0577	NaN	NaN	NaN	NaN	NaN	NaN	NaN	NaN	NaN	21.5368	20.631	21.6213	sp|P68369|TBA1A_MOUSE
NaN	NaN	NaN	NaN	NaN	NaN	NaN	NaN	NaN	19.8349	19.911	20.4677	20.0616	19.9837	20.1889	sp|Q8CFX1|G6PE_MOUSE
NaN	NaN	NaN	NaN	NaN	NaN	21.9292	21.1956	21.6117	NaN	NaN	NaN	NaN	NaN	NaN	sp|Q91YW3|DNJC3_MOUSE
22.0191	22.5766	21.9439	NaN	NaN	NaN	NaN	NaN	NaN	NaN	NaN	NaN	NaN	22.0887	NaN	sp|O09159|MA2B1_MOUSE
NaN	18.3691	NaN	NaN	NaN	NaN	NaN	NaN	NaN	NaN	NaN	NaN	NaN	NaN	NaN	CON__ENSEMBL:ENSBTAP00000013050
NaN	NaN	NaN	NaN	NaN	NaN	NaN	NaN	17.1767	NaN	NaN	NaN	NaN	NaN	NaN	CON__ENSEMBL:ENSBTAP00000016046
NaN	NaN	NaN	NaN	NaN	NaN	18.6438	NaN	NaN	NaN	NaN	NaN	NaN	NaN	NaN	CON__ENSEMBL:ENSBTAP00000023402
NaN	NaN	NaN	21.4635	21.4817	22.384	NaN	NaN	NaN	NaN	NaN	NaN	NaN	NaN	NaN	CON__ENSEMBL:ENSBTAP00000032840
NaN	NaN	NaN	NaN	NaN	19.0051	NaN	NaN	NaN	NaN	NaN	NaN	NaN	NaN	NaN	CON__ENSEMBL:ENSBTAP00000033053
NaN	21.705	NaN	NaN	22.715	NaN	NaN	NaN	NaN	NaN	NaN	NaN	NaN	NaN	NaN	CON__ENSEMBL:ENSBTAP00000034412
NaN	NaN	NaN	NaN	NaN	NaN	19.0103	NaN	NaN	NaN	NaN	NaN	NaN	NaN	NaN	CON__P01030
NaN	NaN	NaN	NaN	NaN	22.0311	NaN	NaN	NaN	NaN	NaN	NaN	NaN	NaN	NaN	CON__Q2KJ62
18.4044	18.7509	18.652	20.8082	NaN	NaN	NaN	NaN	NaN	NaN	NaN	NaN	NaN	NaN	NaN	CON__P02070
NaN	NaN	NaN	NaN	NaN	NaN	21.5156	NaN	NaN	NaN	NaN	NaN	NaN	NaN	NaN	CON__P02533
NaN	NaN	NaN	NaN	19.4694	19.9064	NaN	NaN	NaN	NaN	NaN	NaN	NaN	NaN	NaN	CON__P02672
NaN	NaN	NaN	NaN	NaN	NaN	NaN	NaN	NaN	NaN	NaN	NaN	NaN	21.3854	NaN	sp|P05784|K1C18_MOUSE
NaN	NaN	NaN	NaN	NaN	NaN	NaN	NaN	NaN	NaN	NaN	NaN	NaN	NaN	22.7781	CON__P07477
NaN	NaN	NaN	NaN	NaN	NaN	NaN	19.3637	NaN	NaN	NaN	NaN	NaN	NaN	NaN	CON__P41361
NaN	NaN	NaN	NaN	NaN	NaN	NaN	NaN	NaN	NaN	NaN	NaN	19.8299	NaN	NaN	CON__Q14525
NaN	NaN	NaN	NaN	NaN	NaN	NaN	NaN	NaN	NaN	NaN	NaN	NaN	NaN	NaN	CON__Q28065
NaN	NaN	NaN	NaN	20.0458	21.418	NaN	NaN	NaN	NaN	NaN	NaN	NaN	NaN	NaN	CON__Q2HJF0
NaN	20.9951	NaN	NaN	23.1014	NaN	NaN	NaN	NaN	NaN	NaN	NaN	NaN	NaN	NaN	CON__Q32PI4
NaN	NaN	NaN	NaN	NaN	NaN	NaN	19.8343	NaN	NaN	NaN	NaN	NaN	NaN	NaN	CON__Q3MHH8
NaN	NaN	NaN	NaN	NaN	NaN	NaN	NaN	NaN	NaN	NaN	NaN	NaN	NaN	NaN	CON__Q3SX14
NaN	NaN	NaN	NaN	NaN	NaN	NaN	NaN	20.2355	NaN	NaN	NaN	NaN	NaN	NaN	CON__Q3Y5Z3
NaN	NaN	NaN	NaN	NaN	NaN	NaN	NaN	NaN	NaN	NaN	NaN	19.329	NaN	NaN	CON__Q9NSB2
NaN	NaN	NaN	NaN	NaN	NaN	19.6063	NaN	NaN	NaN	NaN	NaN	NaN	NaN	NaN	CON__Q86YZ3
NaN	NaN	NaN	NaN	NaN	NaN	NaN	NaN	19.5976	NaN	NaN	NaN	NaN	NaN	NaN	CON__Q9N2I2
NaN	NaN	NaN	NaN	NaN	NaN	NaN	NaN	NaN	NaN	NaN	NaN	NaN	NaN	21.7149	sp|A1IGU4-2|ARH37-2_MOUSE
NaN	NaN	15.679	NaN	NaN	NaN	NaN	NaN	NaN	NaN	NaN	NaN	NaN	NaN	NaN	tr|J3QJX0|J3QJX0_MOUSE
NaN	NaN	NaN	NaN	NaN	NaN	NaN	NaN	NaN	NaN	NaN	NaN	NaN	NaN	NaN	tr|A0A1W2P6H1|A0A1W2P6H1_MOUSE
NaN	NaN	NaN	NaN	NaN	NaN	NaN	NaN	NaN	NaN	NaN	NaN	NaN	NaN	NaN	sp|A2ABU4|MYOM3_MOUSE
NaN	NaN	NaN	NaN	NaN	NaN	NaN	NaN	NaN	NaN	NaN	NaN	NaN	NaN	18.807	sp|A2AGL3-2|RYR3-2_MOUSE
NaN	NaN	NaN	NaN	NaN	NaN	NaN	NaN	NaN	NaN	NaN	NaN	NaN	20.8645	NaN	sp|A2AJB7-4|LCN5-4_MOUSE
NaN	NaN	NaN	NaN	NaN	NaN	NaN	22.1001	NaN	NaN	NaN	NaN	NaN	NaN	NaN	tr|V9GX08|V9GX08_MOUSE
NaN	NaN	NaN	NaN	NaN	NaN	NaN	NaN	NaN	NaN	NaN	NaN	NaN	NaN	16.5437	sp|A2APT9|KLD7A_MOUSE
NaN	NaN	NaN	NaN	NaN	NaN	NaN	NaN	NaN	17.8205	NaN	NaN	NaN	NaN	NaN	tr|E9Q8N1|E9Q8N1_MOUSE
NaN	NaN	NaN	NaN	NaN	NaN	NaN	NaN	22.8674	NaN	NaN	NaN	NaN	NaN	NaN	tr|F7BQM5|F7BQM5_MOUSE
NaN	NaN	NaN	NaN	NaN	NaN	NaN	NaN	NaN	NaN	NaN	NaN	NaN	20.3023	NaN	tr|A0A2K6EDJ7|A0A2K6EDJ7_MOUSE
NaN	20.9599	NaN	NaN	NaN	NaN	NaN	NaN	NaN	NaN	NaN	NaN	NaN	NaN	NaN	sp|A7TZE6|SKIT1_MOUSE
NaN	NaN	NaN	NaN	NaN	NaN	NaN	NaN	NaN	NaN	NaN	NaN	NaN	NaN	16.2297	sp|B7ZMP1-2|XPP3-2_MOUSE
NaN	NaN	NaN	NaN	19.0831	NaN	NaN	NaN	NaN	NaN	NaN	NaN	NaN	NaN	NaN	tr|K3W4M2|K3W4M2_MOUSE
NaN	NaN	NaN	NaN	NaN	NaN	NaN	NaN	NaN	18.9067	NaN	NaN	NaN	NaN	NaN	sp|E9Q394-2|AKP13-2_MOUSE
NaN	NaN	NaN	NaN	NaN	NaN	NaN	NaN	NaN	NaN	NaN	NaN	NaN	NaN	NaN	sp|E9Q4Z2|ACACB_MOUSE
NaN	19.6724	NaN	NaN	NaN	NaN	NaN	NaN	NaN	NaN	NaN	NaN	NaN	NaN	NaN	sp|E9Q7G0|NUMA1_MOUSE
NaN	NaN	NaN	NaN	NaN	NaN	NaN	NaN	NaN	NaN	NaN	NaN	NaN	NaN	16.4625	sp|G5E897|PLGT3_MOUSE
NaN	NaN	NaN	NaN	NaN	NaN	NaN	NaN	NaN	NaN	NaN	NaN	NaN	NaN	NaN	sp|G5E8A8-2|TEKT5-2_MOUSE
NaN	NaN	NaN	NaN	NaN	NaN	NaN	NaN	NaN	NaN	NaN	NaN	19.0617	NaN	NaN	tr|E9Q6R3|E9Q6R3_MOUSE
NaN	NaN	NaN	NaN	NaN	NaN	NaN	NaN	NaN	NaN	NaN	NaN	NaN	NaN	18.3855	sp|O08573-3|LEG9-3_MOUSE
NaN	NaN	NaN	NaN	NaN	NaN	NaN	NaN	NaN	NaN	NaN	NaN	NaN	NaN	17.6758	sp|O08599|STXB1_MOUSE
NaN	NaN	NaN	NaN	NaN	NaN	NaN	NaN	NaN	NaN	NaN	NaN	NaN	19.2764	NaN	sp|O08716|FABP9_MOUSE
NaN	NaN	NaN	NaN	NaN	NaN	NaN	NaN	22.1521	NaN	NaN	NaN	NaN	NaN	NaN	tr|F7CUQ1|F7CUQ1_MOUSE
NaN	NaN	NaN	NaN	NaN	NaN	NaN	NaN	NaN	NaN	NaN	NaN	NaN	NaN	NaN	tr|E9PYL0|E9PYL0_MOUSE
NaN	NaN	NaN	NaN	NaN	NaN	NaN	NaN	NaN	NaN	NaN	NaN	NaN	19.7646	NaN	sp|O09035|DBIL5_MOUSE
NaN	NaN	NaN	NaN	NaN	NaN	NaN	NaN	NaN	NaN	NaN	NaN	NaN	NaN	NaN	sp|O09111|NDUBB_MOUSE
NaN	NaN	NaN	NaN	NaN	NaN	NaN	NaN	NaN	NaN	NaN	NaN	NaN	NaN	NaN	sp|O09165|CASQ1_MOUSE
NaN	NaN	NaN	NaN	NaN	NaN	NaN	21.3176	NaN	NaN	NaN	NaN	NaN	NaN	NaN	tr|Q9CQM8|Q9CQM8_MOUSE
NaN	NaN	18.7824	NaN	NaN	NaN	19.7301	NaN	NaN	NaN	NaN	NaN	NaN	NaN	NaN	sp|O09174|AMACR_MOUSE
18.8082	NaN	NaN	NaN	NaN	NaN	NaN	NaN	NaN	NaN	NaN	NaN	NaN	NaN	NaN	sp|O35127|C10_MOUSE
NaN	NaN	NaN	NaN	NaN	NaN	NaN	NaN	NaN	NaN	NaN	15.4785	NaN	NaN	NaN	sp|O35226-5|PSMD4-5_MOUSE
NaN	NaN	NaN	NaN	NaN	NaN	NaN	NaN	NaN	NaN	NaN	NaN	NaN	NaN	20.0102	sp|O35343|IMA3_MOUSE
NaN	NaN	NaN	NaN	NaN	NaN	NaN	NaN	NaN	NaN	NaN	NaN	NaN	NaN	18.4656	sp|O35345|IMA7_MOUSE
19.7147	19.5092	19.9396	NaN	NaN	NaN	NaN	NaN	NaN	NaN	NaN	NaN	NaN	NaN	NaN	sp|O35604|NPC1_MOUSE
NaN	18.6848	18.8067	NaN	NaN	NaN	NaN	NaN	NaN	NaN	NaN	NaN	NaN	NaN	NaN	tr|Q921D0|Q921D0_MOUSE
NaN	NaN	NaN	NaN	NaN	NaN	NaN	NaN	NaN	NaN	NaN	15.2126	NaN	NaN	NaN	sp|O35657|NEUR1_MOUSE
21.1979	21.8514	20.9159	NaN	NaN	NaN	NaN	NaN	NaN	NaN	NaN	NaN	NaN	NaN	NaN	sp|O35737|HNRH1_MOUSE
NaN	NaN	NaN	NaN	NaN	NaN	NaN	NaN	NaN	NaN	NaN	NaN	NaN	NaN	NaN	tr|G3UWV3|G3UWV3_MOUSE
NaN	NaN	NaN	NaN	NaN	NaN	NaN	NaN	23.3521	NaN	NaN	NaN	NaN	NaN	NaN	sp|O54790|MAFG_MOUSE
NaN	19.4682	18.5129	NaN	NaN	NaN	NaN	NaN	NaN	NaN	NaN	NaN	NaN	NaN	NaN	tr|H3BJI5|H3BJI5_MOUSE
NaN	NaN	NaN	NaN	NaN	NaN	NaN	17.1561	NaN	NaN	NaN	NaN	NaN	NaN	NaN	sp|O55029|COPB2_MOUSE
NaN	NaN	NaN	NaN	NaN	NaN	NaN	NaN	NaN	NaN	NaN	NaN	NaN	NaN	15.8236	sp|O55106|STRN_MOUSE
20.024	20.7682	20.16	NaN	NaN	NaN	NaN	NaN	NaN	NaN	NaN	NaN	NaN	NaN	NaN	sp|O55135|IF6_MOUSE
NaN	NaN	16.8757	NaN	NaN	NaN	NaN	NaN	NaN	NaN	NaN	NaN	NaN	NaN	NaN	sp|O55201-2|SPT5H-2_MOUSE
NaN	NaN	19.4748	NaN	NaN	NaN	NaN	NaN	NaN	NaN	NaN	NaN	NaN	NaN	NaN	sp|O70133|DHX9_MOUSE
NaN	NaN	NaN	NaN	NaN	NaN	NaN	NaN	NaN	NaN	NaN	NaN	NaN	NaN	20.5791	tr|A0A087WS46|A0A087WS46_MOUSE
19.6008	20.1658	19.846	NaN	NaN	NaN	NaN	NaN	NaN	NaN	NaN	NaN	NaN	NaN	NaN	sp|O70326|GREM1_MOUSE
NaN	NaN	NaN	NaN	NaN	NaN	NaN	NaN	20.6882	NaN	NaN	NaN	NaN	NaN	NaN	tr|M0QWY0|M0QWY0_MOUSE
NaN	NaN	NaN	NaN	NaN	NaN	NaN	NaN	17.498	NaN	NaN	NaN	NaN	NaN	NaN	tr|Q6ZWQ5|Q6ZWQ5_MOUSE
NaN	NaN	NaN	NaN	NaN	NaN	NaN	NaN	NaN	NaN	NaN	NaN	NaN	NaN	NaN	sp|O70566|DIAP2_MOUSE
18.906	19.1339	19.0931	NaN	NaN	NaN	NaN	NaN	NaN	NaN	NaN	NaN	NaN	NaN	NaN	tr|A0A0R4J098|A0A0R4J098_MOUSE
NaN	NaN	NaN	NaN	NaN	NaN	NaN	NaN	NaN	NaN	NaN	NaN	NaN	NaN	NaN	tr|E9Q688|E9Q688_MOUSE
NaN	NaN	NaN	NaN	NaN	NaN	NaN	NaN	19.2278	NaN	NaN	NaN	NaN	NaN	NaN	sp|O88441|MTX2_MOUSE
NaN	NaN	NaN	NaN	NaN	NaN	NaN	NaN	NaN	NaN	NaN	NaN	NaN	18.5944	NaN	tr|A2BFF8|A2BFF8_MOUSE
NaN	NaN	NaN	NaN	NaN	NaN	NaN	NaN	NaN	NaN	NaN	NaN	NaN	NaN	24.9904	sp|O88532|ZFR_MOUSE
20.4717	NaN	20.2043	NaN	NaN	NaN	NaN	NaN	NaN	NaN	NaN	NaN	NaN	NaN	NaN	sp|O88544|CSN4_MOUSE
NaN	NaN	NaN	NaN	NaN	NaN	NaN	NaN	NaN	NaN	NaN	18.272	NaN	NaN	NaN	tr|K4DI63|K4DI63_MOUSE
NaN	NaN	NaN	NaN	NaN	NaN	NaN	NaN	NaN	NaN	NaN	NaN	NaN	NaN	NaN	sp|O88783|FA5_MOUSE
NaN	NaN	NaN	20.9316	NaN	NaN	NaN	NaN	NaN	NaN	NaN	NaN	NaN	NaN	NaN	sp|O89103|C1QR1_MOUSE
NaN	16.5932	NaN	NaN	NaN	NaN	NaN	NaN	NaN	NaN	NaN	NaN	NaN	NaN	NaN	sp|O89110|CASP8_MOUSE
NaN	NaN	NaN	NaN	NaN	NaN	NaN	NaN	NaN	NaN	NaN	18.2354	NaN	NaN	NaN	sp|P01630|KV2A6_MOUSE
NaN	NaN	NaN	NaN	NaN	NaN	NaN	NaN	NaN	NaN	NaN	NaN	NaN	NaN	18.5674	sp|P01638|KV5A6_MOUSE
NaN	NaN	NaN	NaN	NaN	NaN	NaN	NaN	NaN	NaN	NaN	NaN	NaN	15.2673	NaN	sp|P03977|KV3A4_MOUSE
NaN	NaN	NaN	NaN	NaN	NaN	NaN	NaN	NaN	20.3508	NaN	NaN	NaN	NaN	NaN	sp|P01669|KV3AH_MOUSE
NaN	NaN	NaN	NaN	NaN	NaN	NaN	NaN	NaN	NaN	NaN	NaN	NaN	NaN	18.5022	sp|P01800|HVM31_MOUSE
NaN	NaN	NaN	NaN	NaN	NaN	NaN	NaN	NaN	NaN	NaN	NaN	NaN	NaN	17.9504	tr|A0A494B9G5|A0A494B9G5_MOUSE
NaN	NaN	NaN	NaN	NaN	NaN	NaN	NaN	NaN	NaN	NaN	NaN	NaN	NaN	NaN	sp|P84244|H33_MOUSE
NaN	NaN	NaN	NaN	NaN	NaN	NaN	NaN	NaN	NaN	NaN	NaN	NaN	NaN	NaN	sp|P02463|CO4A1_MOUSE
NaN	NaN	NaN	NaN	NaN	NaN	NaN	NaN	17.4125	NaN	NaN	NaN	NaN	NaN	NaN	sp|P02798|MT2_MOUSE
NaN	NaN	NaN	NaN	NaN	NaN	NaN	NaN	NaN	NaN	NaN	NaN	NaN	17.0056	NaN	sp|P02802|MT1_MOUSE
19.6194	20.2091	19.5992	NaN	NaN	NaN	NaN	NaN	NaN	NaN	NaN	NaN	NaN	NaN	NaN	sp|P14428|HA1Q_MOUSE
NaN	NaN	NaN	NaN	NaN	NaN	NaN	NaN	NaN	NaN	NaN	NaN	NaN	NaN	NaN	tr|A0A2R8W6F8|A0A2R8W6F8_MOUSE
NaN	NaN	NaN	NaN	NaN	NaN	NaN	NaN	NaN	NaN	NaN	NaN	NaN	NaN	NaN	sp|P04370-5|MBP-5_MOUSE
21.9442	21.665	21.6139	NaN	NaN	NaN	NaN	NaN	NaN	NaN	NaN	NaN	NaN	NaN	NaN	sp|P04918|SAA3_MOUSE
NaN	NaN	NaN	NaN	NaN	NaN	NaN	NaN	NaN	NaN	NaN	NaN	NaN	NaN	NaN	sp|P05622|PGFRB_MOUSE
NaN	NaN	NaN	NaN	NaN	NaN	NaN	NaN	NaN	NaN	22.9698	21.4762	NaN	22.3697	NaN	sp|P06330|HVM51_MOUSE
NaN	NaN	NaN	NaN	NaN	NaN	NaN	NaN	NaN	NaN	NaN	NaN	NaN	NaN	17.8117	sp|P06684|CO5_MOUSE
NaN	NaN	NaN	NaN	NaN	NaN	NaN	NaN	NaN	NaN	NaN	NaN	NaN	NaN	18.3913	tr|Q61405|Q61405_MOUSE
NaN	NaN	NaN	NaN	NaN	NaN	NaN	NaN	NaN	NaN	NaN	NaN	18.2307	NaN	NaN	tr|A0A0G2JGD2|A0A0G2JGD2_MOUSE
19.3416	20.8522	19.5373	NaN	NaN	NaN	NaN	NaN	19.1243	NaN	NaN	NaN	NaN	NaN	NaN	sp|P08030|APT_MOUSE
NaN	NaN	NaN	NaN	NaN	NaN	NaN	NaN	NaN	NaN	NaN	NaN	NaN	NaN	NaN	sp|P08032|SPTA1_MOUSE
NaN	NaN	NaN	NaN	NaN	NaN	NaN	NaN	NaN	NaN	NaN	NaN	NaN	NaN	NaN	sp|P08551|NFL_MOUSE
NaN	NaN	NaN	NaN	NaN	NaN	NaN	NaN	NaN	NaN	NaN	NaN	NaN	NaN	19.7732	sp|P08905|LYZ2_MOUSE
NaN	NaN	NaN	NaN	NaN	NaN	NaN	NaN	NaN	NaN	NaN	NaN	NaN	18.6813	NaN	sp|P09041|PGK2_MOUSE
NaN	NaN	NaN	NaN	NaN	NaN	NaN	NaN	20.9437	NaN	NaN	NaN	NaN	NaN	NaN	sp|P09055|ITB1_MOUSE
NaN	NaN	NaN	NaN	NaN	NaN	NaN	NaN	NaN	NaN	NaN	NaN	NaN	NaN	19.6267	sp|P09535-2|IGF2-2_MOUSE
NaN	NaN	NaN	NaN	NaN	NaN	NaN	NaN	NaN	NaN	NaN	NaN	NaN	NaN	NaN	tr|A0A0G2JDM3|A0A0G2JDM3_MOUSE
NaN	NaN	NaN	NaN	NaN	NaN	NaN	NaN	NaN	NaN	NaN	NaN	NaN	NaN	NaN	tr|A0A0A6YVR9|A0A0A6YVR9_MOUSE
NaN	NaN	NaN	NaN	NaN	NaN	NaN	NaN	NaN	NaN	NaN	NaN	NaN	NaN	NaN	tr|G3UWL7|G3UWL7_MOUSE
NaN	NaN	NaN	NaN	NaN	NaN	NaN	NaN	NaN	NaN	NaN	NaN	NaN	NaN	18.9208	sp|P0DN34|NDUB1_MOUSE
NaN	NaN	NaN	NaN	NaN	NaN	NaN	NaN	NaN	NaN	NaN	NaN	NaN	NaN	NaN	tr|A0A0A0MQC7|A0A0A0MQC7_MOUSE
NaN	19.2742	NaN	NaN	NaN	NaN	NaN	NaN	NaN	NaN	NaN	NaN	NaN	NaN	NaN	sp|P10711-2|TCEA1-2_MOUSE
NaN	NaN	NaN	NaN	NaN	NaN	NaN	NaN	18.8845	NaN	NaN	NaN	NaN	NaN	NaN	tr|A0A0U1RPK4|A0A0U1RPK4_MOUSE
NaN	NaN	NaN	NaN	NaN	NaN	NaN	NaN	NaN	NaN	NaN	NaN	NaN	NaN	18.9908	sp|Q8CGP1|H2B1K_MOUSE
NaN	NaN	NaN	NaN	NaN	NaN	NaN	NaN	NaN	NaN	NaN	NaN	NaN	NaN	19.817	sp|P11103-2|PARP1-2_MOUSE
NaN	NaN	NaN	NaN	NaN	NaN	NaN	NaN	NaN	NaN	NaN	NaN	21.0898	21.9162	20.6815	sp|P11679|K2C8_MOUSE
NaN	NaN	NaN	NaN	NaN	NaN	NaN	NaN	NaN	NaN	NaN	NaN	NaN	NaN	17.9335	sp|P11680|PROP_MOUSE
NaN	NaN	NaN	NaN	NaN	NaN	18.1891	NaN	NaN	NaN	NaN	NaN	NaN	NaN	NaN	sp|P12815-2|PDCD6-2_MOUSE
NaN	NaN	NaN	NaN	NaN	NaN	NaN	NaN	NaN	NaN	NaN	NaN	NaN	NaN	NaN	tr|A0A1B0GRY8|A0A1B0GRY8_MOUSE
NaN	NaN	NaN	NaN	NaN	NaN	NaN	NaN	NaN	NaN	NaN	NaN	NaN	NaN	NaN	sp|P13541|MYH3_MOUSE
NaN	16.6229	NaN	NaN	NaN	NaN	NaN	NaN	NaN	NaN	NaN	NaN	NaN	NaN	NaN	sp|P13542|MYH8_MOUSE
NaN	NaN	NaN	NaN	NaN	NaN	NaN	NaN	NaN	NaN	17.8589	NaN	NaN	NaN	NaN	sp|P13634|CAH1_MOUSE
NaN	NaN	NaN	NaN	NaN	NaN	NaN	NaN	NaN	NaN	NaN	NaN	NaN	NaN	19.4329	sp|P14106|C1QB_MOUSE
NaN	NaN	NaN	NaN	NaN	NaN	20.1535	NaN	NaN	NaN	NaN	NaN	NaN	NaN	NaN	sp|P14115|RL27A_MOUSE
NaN	NaN	NaN	NaN	NaN	NaN	NaN	NaN	NaN	18.9593	19.7095	NaN	NaN	18.8487	NaN	sp|P15327|PMGE_MOUSE
NaN	NaN	NaN	NaN	NaN	NaN	NaN	NaN	NaN	NaN	NaN	NaN	NaN	NaN	22.9726	sp|P15508|SPTB1_MOUSE
NaN	NaN	NaN	NaN	NaN	NaN	NaN	NaN	NaN	NaN	NaN	NaN	NaN	NaN	NaN	sp|P15532|NDKA_MOUSE
NaN	NaN	NaN	NaN	NaN	NaN	NaN	NaN	NaN	NaN	NaN	NaN	NaN	NaN	18.4651	sp|P15864|H12_MOUSE
NaN	NaN	21.9952	NaN	NaN	NaN	NaN	NaN	22.1754	NaN	NaN	NaN	NaN	NaN	NaN	sp|P17047-3|LAMP2-3_MOUSE
NaN	NaN	16.7066	NaN	NaN	NaN	NaN	NaN	NaN	NaN	NaN	NaN	NaN	NaN	NaN	tr|A0A338P6G6|A0A338P6G6_MOUSE
NaN	NaN	NaN	NaN	NaN	NaN	NaN	NaN	NaN	NaN	NaN	18.2268	17.932	18.6188	17.7533	sp|P17156|HSP72_MOUSE
18.3249	NaN	NaN	NaN	NaN	NaN	NaN	NaN	NaN	NaN	NaN	18.5898	NaN	20.9444	19.5034	sp|P17427|AP2A2_MOUSE
20.1677	NaN	NaN	NaN	NaN	NaN	NaN	NaN	NaN	NaN	NaN	NaN	NaN	NaN	NaN	sp|P17439|GLCM_MOUSE
NaN	NaN	NaN	NaN	NaN	NaN	NaN	NaN	NaN	NaN	NaN	NaN	NaN	19.5928	NaN	tr|J3QP71|J3QP71_MOUSE
NaN	NaN	NaN	NaN	NaN	NaN	NaN	NaN	NaN	NaN	NaN	NaN	NaN	NaN	19.4467	tr|H7BX99|H7BX99_MOUSE
NaN	NaN	NaN	NaN	NaN	NaN	NaN	NaN	19.6797	NaN	NaN	NaN	NaN	NaN	NaN	tr|A0A1B0GQW6|A0A1B0GQW6_MOUSE
NaN	NaN	NaN	NaN	NaN	NaN	NaN	NaN	NaN	NaN	NaN	NaN	NaN	NaN	18.0588	tr|A2A6J4|A2A6J4_MOUSE
NaN	NaN	NaN	NaN	NaN	NaN	NaN	NaN	NaN	NaN	NaN	NaN	NaN	NaN	NaN	tr|A0A0R4J1P2|A0A0R4J1P2_MOUSE
22.966	23.3191	21.2288	NaN	NaN	NaN	NaN	NaN	NaN	20.4045	NaN	NaN	NaN	NaN	NaN	sp|P21107-2|TPM3-2_MOUSE
NaN	NaN	NaN	NaN	NaN	NaN	NaN	NaN	NaN	18.5309	NaN	NaN	NaN	NaN	18.1814	sp|P21279|GNAQ_MOUSE
NaN	NaN	NaN	NaN	NaN	NaN	NaN	NaN	NaN	NaN	NaN	20.5168	NaN	23.9481	NaN	sp|P21765|GPX5_MOUSE
NaN	NaN	NaN	NaN	NaN	NaN	22.4834	22.4721	22.4813	NaN	NaN	NaN	NaN	NaN	NaN	sp|P21956-2|MFGM-2_MOUSE
NaN	NaN	NaN	NaN	NaN	NaN	NaN	NaN	19.5824	NaN	NaN	NaN	NaN	NaN	NaN	sp|P22437|PGH1_MOUSE
NaN	NaN	NaN	NaN	NaN	NaN	NaN	NaN	NaN	NaN	NaN	NaN	NaN	NaN	NaN	sp|P22907-2|HEM3-2_MOUSE
NaN	NaN	NaN	NaN	NaN	NaN	NaN	NaN	NaN	NaN	NaN	17.6401	NaN	NaN	NaN	tr|Q9DCC5|Q9DCC5_MOUSE
NaN	NaN	21.4546	NaN	NaN	NaN	NaN	23.2311	NaN	NaN	NaN	NaN	NaN	NaN	NaN	sp|P23927|CRYAB_MOUSE
NaN	NaN	16.7824	NaN	NaN	NaN	NaN	NaN	NaN	NaN	NaN	NaN	NaN	NaN	NaN	sp|P23949|TISD_MOUSE
NaN	NaN	NaN	NaN	NaN	NaN	NaN	NaN	20.404	NaN	NaN	NaN	NaN	NaN	NaN	sp|P24369|PPIB_MOUSE
NaN	20.0929	NaN	NaN	20.6114	NaN	NaN	21.8919	20.9143	NaN	NaN	NaN	NaN	20.3274	NaN	sp|P25444|RS2_MOUSE
NaN	NaN	NaN	NaN	NaN	NaN	NaN	NaN	19.8377	NaN	NaN	NaN	NaN	NaN	NaN	tr|B1AQJ3|B1AQJ3_MOUSE
NaN	NaN	NaN	NaN	NaN	NaN	NaN	NaN	NaN	NaN	NaN	NaN	NaN	20.0483	NaN	sp|P26040|EZRI_MOUSE
NaN	NaN	NaN	NaN	NaN	NaN	NaN	NaN	NaN	NaN	NaN	NaN	NaN	NaN	17.2558	sp|P26231|CTNA1_MOUSE
NaN	NaN	NaN	NaN	NaN	NaN	NaN	NaN	NaN	NaN	NaN	NaN	NaN	NaN	19.7331	sp|P26516|PSMD7_MOUSE
NaN	NaN	NaN	NaN	NaN	NaN	NaN	NaN	NaN	NaN	NaN	NaN	NaN	NaN	17.2923	tr|F7D1R5|F7D1R5_MOUSE
NaN	19.4841	NaN	NaN	NaN	NaN	NaN	NaN	NaN	NaN	NaN	NaN	NaN	NaN	NaN	sp|P28301|LYOX_MOUSE
NaN	NaN	NaN	NaN	NaN	NaN	NaN	NaN	NaN	NaN	NaN	NaN	NaN	NaN	21.314	sp|P28474|ADHX_MOUSE
NaN	NaN	NaN	NaN	NaN	NaN	NaN	NaN	NaN	NaN	NaN	NaN	NaN	NaN	NaN	sp|P28650|PURA1_MOUSE
NaN	NaN	NaN	NaN	NaN	NaN	NaN	NaN	NaN	NaN	18.3021	NaN	NaN	19.5051	NaN	tr|Q3TF41|Q3TF41_MOUSE
NaN	NaN	17.1228	NaN	NaN	NaN	NaN	NaN	NaN	NaN	NaN	NaN	NaN	NaN	NaN	sp|P28658|ATX10_MOUSE
NaN	NaN	NaN	NaN	NaN	NaN	NaN	NaN	NaN	NaN	NaN	NaN	NaN	16.8886	NaN	sp|P28667|MRP_MOUSE
NaN	NaN	17.2688	NaN	NaN	NaN	NaN	NaN	NaN	NaN	NaN	NaN	NaN	NaN	NaN	sp|P28740-2|KIF2A-2_MOUSE
NaN	NaN	NaN	NaN	NaN	NaN	NaN	NaN	NaN	NaN	NaN	NaN	NaN	NaN	NaN	sp|P29595|NEDD8_MOUSE
NaN	NaN	NaN	NaN	NaN	NaN	NaN	NaN	NaN	NaN	NaN	NaN	NaN	NaN	16.8573	sp|P30416|FKBP4_MOUSE
NaN	NaN	NaN	NaN	NaN	NaN	NaN	NaN	NaN	NaN	NaN	NaN	NaN	19.081	NaN	sp|P31230|AIMP1_MOUSE
NaN	NaN	NaN	NaN	NaN	NaN	NaN	NaN	19.9848	NaN	NaN	NaN	NaN	NaN	NaN	tr|A2AR07|A2AR07_MOUSE
NaN	NaN	NaN	NaN	NaN	NaN	NaN	NaN	NaN	NaN	16.8326	NaN	NaN	NaN	NaN	sp|P32848|PRVA_MOUSE
22.1881	22.1773	22.1273	NaN	NaN	NaN	NaN	NaN	NaN	NaN	NaN	NaN	NaN	NaN	NaN	sp|P33434-2|MMP2-2_MOUSE
NaN	NaN	NaN	NaN	NaN	NaN	NaN	NaN	19.5357	NaN	NaN	NaN	NaN	NaN	NaN	sp|P35278|RAB5C_MOUSE
NaN	NaN	NaN	NaN	NaN	NaN	NaN	NaN	NaN	NaN	NaN	NaN	NaN	NaN	16.3164	sp|P35550|FBRL_MOUSE
NaN	NaN	18.8099	NaN	NaN	NaN	NaN	NaN	NaN	NaN	NaN	NaN	NaN	NaN	NaN	tr|A0A0J9YUE9|A0A0J9YUE9_MOUSE
NaN	NaN	NaN	NaN	NaN	NaN	NaN	NaN	NaN	19.0062	NaN	NaN	NaN	NaN	NaN	tr|B9EHJ3|B9EHJ3_MOUSE
20.143	20.5539	20.464	NaN	NaN	NaN	NaN	NaN	NaN	NaN	NaN	NaN	NaN	NaN	NaN	sp|P40224-1|SDF1-1_MOUSE
NaN	NaN	NaN	NaN	NaN	NaN	NaN	NaN	NaN	NaN	NaN	NaN	NaN	NaN	20.2274	sp|P40336|VP26A_MOUSE
NaN	NaN	NaN	NaN	NaN	NaN	NaN	NaN	NaN	NaN	NaN	NaN	NaN	18.0402	NaN	sp|P40936|INMT_MOUSE
NaN	NaN	NaN	NaN	NaN	NaN	NaN	NaN	23.7296	NaN	NaN	NaN	NaN	NaN	NaN	sp|P41105|RL28_MOUSE
18.3833	NaN	18.4944	NaN	NaN	NaN	NaN	NaN	NaN	NaN	NaN	NaN	NaN	18.9843	NaN	sp|P43276|H15_MOUSE
NaN	NaN	NaN	NaN	NaN	NaN	NaN	NaN	NaN	17.8759	NaN	NaN	18.1516	18.4615	NaN	sp|P43277|H13_MOUSE
20.4657	21.0613	NaN	NaN	NaN	NaN	NaN	NaN	NaN	NaN	NaN	NaN	NaN	NaN	NaN	sp|P45377|ALD2_MOUSE
NaN	NaN	NaN	NaN	NaN	NaN	NaN	NaN	NaN	NaN	NaN	NaN	NaN	NaN	NaN	sp|P45591|COF2_MOUSE
NaN	NaN	NaN	NaN	NaN	NaN	NaN	NaN	NaN	NaN	NaN	NaN	NaN	20.4182	NaN	sp|P45878|FKBP2_MOUSE
NaN	NaN	NaN	NaN	NaN	NaN	NaN	NaN	NaN	NaN	NaN	NaN	19.5395	NaN	NaN	sp|P46460|NSF_MOUSE
NaN	NaN	NaN	NaN	NaN	NaN	NaN	NaN	NaN	NaN	NaN	NaN	NaN	NaN	18.4779	sp|P46656|ADX_MOUSE
21.2495	21.3642	21.4553	NaN	NaN	NaN	NaN	NaN	NaN	NaN	NaN	NaN	NaN	NaN	NaN	sp|P46664|PURA2_MOUSE
NaN	NaN	NaN	NaN	NaN	NaN	NaN	NaN	NaN	NaN	NaN	NaN	NaN	NaN	17.8253	tr|G3UYW7|G3UYW7_MOUSE
NaN	NaN	NaN	NaN	NaN	NaN	NaN	NaN	NaN	NaN	NaN	NaN	17.1186	NaN	NaN	tr|G3UXX9|G3UXX9_MOUSE
NaN	NaN	NaN	NaN	NaN	19.1419	NaN	NaN	NaN	NaN	NaN	NaN	NaN	NaN	NaN	tr|D3YU40|D3YU40_MOUSE
NaN	NaN	NaN	NaN	NaN	NaN	NaN	NaN	18.7722	NaN	NaN	NaN	NaN	NaN	NaN	sp|P47911|RL6_MOUSE
NaN	NaN	NaN	NaN	NaN	NaN	NaN	NaN	NaN	NaN	NaN	NaN	NaN	NaN	NaN	tr|D3YYV8|D3YYV8_MOUSE
NaN	NaN	21.545	NaN	NaN	NaN	NaN	NaN	NaN	NaN	NaN	NaN	NaN	NaN	NaN	sp|P48024|EIF1_MOUSE
NaN	NaN	NaN	NaN	NaN	NaN	NaN	NaN	NaN	NaN	NaN	NaN	NaN	NaN	17.4107	tr|E0CY23|E0CY23_MOUSE
NaN	NaN	NaN	NaN	NaN	NaN	NaN	NaN	NaN	NaN	NaN	NaN	NaN	19.2173	NaN	tr|E9PVM7|E9PVM7_MOUSE
NaN	NaN	NaN	NaN	NaN	NaN	NaN	NaN	NaN	NaN	NaN	NaN	NaN	NaN	NaN	sp|P48962|ADT1_MOUSE
NaN	NaN	NaN	NaN	NaN	NaN	NaN	NaN	NaN	NaN	NaN	NaN	NaN	NaN	17.2155	sp|P49182|HEP2_MOUSE
NaN	NaN	17.1721	NaN	NaN	NaN	NaN	NaN	NaN	NaN	NaN	NaN	NaN	NaN	NaN	tr|D3Z3T5|D3Z3T5_MOUSE
NaN	NaN	NaN	NaN	NaN	NaN	NaN	NaN	NaN	NaN	NaN	NaN	NaN	NaN	22.4051	tr|D3Z0J2|D3Z0J2_MOUSE
NaN	NaN	NaN	19.9766	NaN	NaN	NaN	NaN	NaN	NaN	NaN	NaN	NaN	NaN	NaN	sp|P50096|IMDH1_MOUSE
NaN	NaN	19.681	NaN	NaN	NaN	NaN	NaN	NaN	NaN	NaN	NaN	NaN	NaN	NaN	tr|A0A0R4J138|A0A0R4J138_MOUSE
NaN	NaN	NaN	NaN	NaN	NaN	NaN	NaN	NaN	NaN	NaN	NaN	NaN	NaN	NaN	sp|P50462|CSRP3_MOUSE
NaN	NaN	NaN	NaN	NaN	NaN	NaN	NaN	NaN	NaN	NaN	NaN	NaN	20.3147	NaN	sp|P50543|S10AB_MOUSE
19.8433	19.7508	19.567	NaN	NaN	NaN	NaN	NaN	NaN	NaN	NaN	NaN	NaN	NaN	19.3533	sp|P50580-2|PA2G4-2_MOUSE
19.9276	NaN	19.9282	NaN	NaN	NaN	NaN	NaN	20.9555	NaN	NaN	NaN	NaN	NaN	NaN	sp|P51150|RAB7A_MOUSE
NaN	NaN	18.7872	NaN	NaN	NaN	NaN	NaN	NaN	NaN	NaN	NaN	NaN	NaN	NaN	sp|P51480|CDN2A_MOUSE
NaN	NaN	NaN	NaN	NaN	NaN	NaN	NaN	NaN	NaN	NaN	NaN	NaN	NaN	NaN	sp|P51667|MLRV_MOUSE
NaN	NaN	NaN	NaN	NaN	NaN	NaN	NaN	NaN	NaN	NaN	NaN	NaN	NaN	NaN	sp|P51855|GSHB_MOUSE
20.5254	19.2168	19.1651	NaN	NaN	NaN	NaN	NaN	NaN	NaN	NaN	NaN	NaN	NaN	NaN	sp|P51910|APOD_MOUSE
NaN	NaN	NaN	NaN	NaN	NaN	NaN	NaN	NaN	NaN	17.0804	NaN	NaN	NaN	NaN	tr|D3Z2P8|D3Z2P8_MOUSE
NaN	NaN	NaN	NaN	NaN	NaN	NaN	21.0597	NaN	NaN	NaN	NaN	NaN	NaN	NaN	tr|A0A3B2WDD2|A0A3B2WDD2_MOUSE
NaN	NaN	NaN	NaN	NaN	NaN	NaN	NaN	NaN	NaN	NaN	NaN	NaN	NaN	17.7478	sp|P53986|MOT1_MOUSE
NaN	NaN	NaN	NaN	NaN	NaN	NaN	NaN	NaN	NaN	NaN	NaN	NaN	NaN	17.5897	tr|Q3TEG7|Q3TEG7_MOUSE
19.0275	NaN	18.3962	NaN	NaN	NaN	NaN	NaN	NaN	NaN	NaN	NaN	NaN	NaN	NaN	sp|P53996-2|CNBP-2_MOUSE
NaN	21.0828	20.8164	NaN	NaN	NaN	NaN	NaN	NaN	NaN	NaN	NaN	NaN	NaN	NaN	sp|P55097|CATK_MOUSE
18.0871	NaN	NaN	NaN	NaN	NaN	NaN	NaN	NaN	NaN	18.1646	NaN	NaN	NaN	NaN	sp|P55264|ADK_MOUSE
NaN	NaN	NaN	NaN	NaN	NaN	NaN	NaN	NaN	NaN	NaN	NaN	NaN	18.6636	NaN	sp|P55302|AMRP_MOUSE
NaN	NaN	NaN	NaN	NaN	NaN	NaN	NaN	NaN	NaN	NaN	NaN	NaN	NaN	18.559	tr|E9Q4B9|E9Q4B9_MOUSE
NaN	16.8342	NaN	NaN	NaN	NaN	NaN	NaN	NaN	NaN	NaN	NaN	NaN	NaN	NaN	sp|P56389|CDD_MOUSE
NaN	NaN	NaN	NaN	NaN	NaN	NaN	NaN	NaN	NaN	NaN	NaN	NaN	NaN	NaN	sp|P56394|COX17_MOUSE
NaN	NaN	NaN	NaN	NaN	NaN	NaN	NaN	NaN	NaN	NaN	NaN	NaN	19.5231	NaN	sp|P56812|PDCD5_MOUSE
NaN	NaN	NaN	NaN	NaN	NaN	NaN	NaN	NaN	NaN	NaN	NaN	NaN	NaN	NaN	sp|P56873|ZNRD2_MOUSE
NaN	NaN	NaN	NaN	NaN	NaN	NaN	NaN	NaN	NaN	NaN	16.7963	NaN	NaN	NaN	tr|G3UZD2|G3UZD2_MOUSE
NaN	NaN	NaN	NaN	NaN	NaN	NaN	NaN	NaN	NaN	15.6895	NaN	NaN	NaN	NaN	tr|D3YVZ9|D3YVZ9_MOUSE
17.5068	NaN	NaN	NaN	NaN	NaN	NaN	NaN	NaN	NaN	NaN	NaN	NaN	17.4514	NaN	sp|Q9JKB1|UCHL3_MOUSE
20.0251	19.5754	20.3601	NaN	NaN	NaN	NaN	NaN	NaN	19.7141	NaN	NaN	NaN	19.3547	NaN	sp|P60229|EIF3E_MOUSE
NaN	NaN	NaN	NaN	NaN	NaN	NaN	NaN	NaN	NaN	NaN	NaN	NaN	NaN	NaN	sp|P60603|ROMO1_MOUSE
20.5396	20.0509	20.1518	NaN	NaN	NaN	NaN	NaN	NaN	NaN	NaN	NaN	NaN	NaN	19.3592	tr|A0A2R8VHH0|A0A2R8VHH0_MOUSE
NaN	NaN	NaN	NaN	NaN	NaN	NaN	NaN	NaN	NaN	NaN	NaN	NaN	21.0748	NaN	sp|P60824|CIRBP_MOUSE
NaN	NaN	NaN	NaN	NaN	NaN	NaN	NaN	NaN	NaN	NaN	NaN	NaN	NaN	16.8667	tr|B0R091|B0R091_MOUSE
NaN	NaN	19.6908	NaN	NaN	NaN	21.7793	22.2952	21.3644	NaN	NaN	NaN	NaN	NaN	NaN	sp|P61027|RAB10_MOUSE
18.3847	NaN	NaN	NaN	NaN	NaN	NaN	NaN	NaN	18.4305	19.5302	NaN	NaN	NaN	NaN	sp|Q8R5C5|ACTY_MOUSE
NaN	NaN	18.2981	NaN	NaN	NaN	NaN	NaN	NaN	NaN	NaN	NaN	NaN	NaN	NaN	sp|P61222|ABCE1_MOUSE
18.8928	NaN	NaN	NaN	NaN	NaN	NaN	NaN	NaN	NaN	NaN	NaN	NaN	NaN	NaN	sp|P61290|PSME3_MOUSE
NaN	NaN	NaN	NaN	NaN	NaN	NaN	NaN	18.9806	NaN	NaN	NaN	NaN	NaN	NaN	sp|P61514|RL37A_MOUSE
NaN	NaN	NaN	NaN	NaN	NaN	NaN	NaN	NaN	NaN	NaN	NaN	NaN	20.0011	NaN	tr|G3UZX6|G3UZX6_MOUSE
NaN	NaN	NaN	NaN	NaN	NaN	NaN	NaN	NaN	NaN	17.9915	NaN	NaN	NaN	NaN	sp|P61961|UFM1_MOUSE
NaN	NaN	NaN	NaN	NaN	NaN	NaN	NaN	NaN	NaN	NaN	NaN	NaN	NaN	NaN	sp|P62073|TIM10_MOUSE
19.4787	NaN	NaN	NaN	NaN	NaN	NaN	NaN	NaN	NaN	NaN	NaN	NaN	NaN	NaN	sp|P62077|TIM8B_MOUSE
18.9824	NaN	NaN	NaN	NaN	NaN	NaN	NaN	NaN	19.3386	NaN	NaN	19.6386	19.4557	19.6359	sp|P62137|PP1A_MOUSE
NaN	NaN	NaN	NaN	NaN	NaN	NaN	NaN	NaN	NaN	NaN	NaN	NaN	NaN	18.505	sp|P62141|PP1B_MOUSE
NaN	NaN	NaN	NaN	NaN	NaN	NaN	NaN	NaN	NaN	NaN	NaN	NaN	NaN	19.0543	sp|P62192|PRS4_MOUSE
NaN	NaN	NaN	NaN	NaN	NaN	NaN	NaN	NaN	NaN	NaN	NaN	NaN	17.6298	NaN	sp|P62267|RS23_MOUSE
19.7058	19.839	19.1005	NaN	NaN	NaN	NaN	NaN	NaN	NaN	NaN	NaN	NaN	18.6628	NaN	sp|P62281|RS11_MOUSE
NaN	NaN	NaN	NaN	NaN	NaN	NaN	NaN	NaN	NaN	NaN	NaN	NaN	NaN	18.4592	sp|P62307|RUXF_MOUSE
19.7987	NaN	19.4425	NaN	NaN	NaN	NaN	NaN	NaN	NaN	NaN	NaN	NaN	NaN	NaN	sp|P62311|LSM3_MOUSE
NaN	NaN	NaN	NaN	NaN	NaN	19.2563	NaN	NaN	NaN	NaN	NaN	NaN	NaN	NaN	sp|P62317|SMD2_MOUSE
NaN	NaN	NaN	NaN	NaN	NaN	NaN	NaN	NaN	NaN	NaN	NaN	NaN	NaN	NaN	sp|P62631|EF1A2_MOUSE
NaN	NaN	NaN	NaN	NaN	NaN	NaN	NaN	NaN	NaN	NaN	NaN	NaN	NaN	17.8403	sp|P62754|RS6_MOUSE
NaN	NaN	NaN	NaN	NaN	NaN	NaN	NaN	NaN	17.5795	NaN	NaN	NaN	NaN	NaN	sp|P62774|MTPN_MOUSE
NaN	NaN	18.0362	NaN	NaN	NaN	NaN	NaN	NaN	NaN	NaN	NaN	NaN	NaN	NaN	tr|Q5SW86|Q5SW86_MOUSE
NaN	NaN	NaN	NaN	NaN	NaN	NaN	NaN	NaN	NaN	NaN	NaN	NaN	16.4359	NaN	sp|P62830|RL23_MOUSE
NaN	NaN	NaN	NaN	NaN	NaN	NaN	NaN	NaN	NaN	NaN	19.7791	NaN	NaN	NaN	tr|A0A1W2P777|A0A1W2P777_MOUSE
NaN	NaN	NaN	NaN	NaN	NaN	NaN	NaN	19.5874	NaN	NaN	NaN	NaN	NaN	NaN	sp|P62855|RS26_MOUSE
NaN	NaN	NaN	NaN	NaN	NaN	NaN	NaN	NaN	NaN	NaN	NaN	NaN	NaN	18.3169	tr|G3UYV7|G3UYV7_MOUSE
20.465	21.4264	21.1076	NaN	NaN	NaN	NaN	NaN	NaN	NaN	NaN	NaN	NaN	NaN	NaN	sp|P62874|GBB1_MOUSE
NaN	NaN	16.4508	NaN	NaN	NaN	NaN	NaN	NaN	NaN	NaN	NaN	NaN	NaN	NaN	sp|P62900|RL31_MOUSE
20.2911	NaN	20.0944	NaN	NaN	NaN	NaN	NaN	NaN	NaN	18.0133	NaN	NaN	NaN	18.2057	sp|P62960|YBOX1_MOUSE
NaN	NaN	NaN	NaN	NaN	NaN	NaN	NaN	NaN	NaN	NaN	NaN	NaN	NaN	NaN	sp|P62996|TRA2B_MOUSE
NaN	NaN	NaN	NaN	NaN	NaN	NaN	NaN	NaN	17.9823	18.1063	NaN	18.2006	NaN	NaN	sp|P63037|DNJA1_MOUSE
NaN	NaN	NaN	NaN	NaN	NaN	NaN	NaN	NaN	NaN	NaN	NaN	NaN	NaN	20.6013	tr|Z4YKV1|Z4YKV1_MOUSE
18.9635	20.0588	19.0153	NaN	NaN	NaN	NaN	NaN	NaN	NaN	NaN	NaN	NaN	NaN	NaN	tr|Q8CFZ0|Q8CFZ0_MOUSE
NaN	NaN	NaN	NaN	NaN	NaN	NaN	NaN	NaN	NaN	NaN	18.0912	NaN	NaN	18.7334	tr|Q7TMG7|Q7TMG7_MOUSE
NaN	NaN	NaN	NaN	NaN	NaN	NaN	NaN	NaN	NaN	NaN	NaN	NaN	15.8652	NaN	sp|P70195|PSB7_MOUSE
NaN	NaN	NaN	NaN	NaN	NaN	NaN	NaN	NaN	NaN	NaN	NaN	NaN	NaN	16.2464	tr|E9Q475|E9Q475_MOUSE
NaN	NaN	NaN	NaN	NaN	NaN	NaN	NaN	NaN	NaN	NaN	NaN	NaN	NaN	19.303	sp|P70372|ELAV1_MOUSE
NaN	NaN	NaN	NaN	NaN	NaN	NaN	NaN	NaN	NaN	NaN	NaN	NaN	NaN	17.8184	sp|P70441|NHRF1_MOUSE
NaN	NaN	NaN	NaN	NaN	NaN	NaN	NaN	NaN	NaN	NaN	NaN	NaN	NaN	18.1246	sp|P70445|4EBP2_MOUSE
17.3504	NaN	NaN	NaN	NaN	NaN	NaN	NaN	NaN	NaN	18.2587	NaN	NaN	NaN	NaN	sp|P70460|VASP_MOUSE
NaN	NaN	NaN	NaN	NaN	NaN	NaN	NaN	NaN	NaN	NaN	NaN	NaN	NaN	NaN	sp|P70695|F16P2_MOUSE
NaN	16.6851	NaN	NaN	NaN	NaN	NaN	NaN	NaN	NaN	NaN	NaN	NaN	NaN	NaN	sp|P70697|DCUP_MOUSE
NaN	19.7867	NaN	NaN	NaN	NaN	NaN	NaN	NaN	NaN	NaN	NaN	NaN	NaN	NaN	sp|P83870|PHF5A_MOUSE
NaN	NaN	NaN	NaN	NaN	NaN	NaN	NaN	NaN	NaN	NaN	NaN	NaN	NaN	NaN	tr|A0A087WQE6|A0A087WQE6_MOUSE
19.8755	NaN	NaN	22.9601	NaN	NaN	NaN	NaN	NaN	NaN	NaN	NaN	NaN	NaN	NaN	tr|I7HLV2|I7HLV2_MOUSE
NaN	NaN	NaN	NaN	NaN	NaN	19.089	NaN	NaN	NaN	NaN	NaN	NaN	NaN	NaN	sp|P97298|PEDF_MOUSE
NaN	NaN	NaN	NaN	NaN	NaN	NaN	NaN	19.6991	NaN	NaN	NaN	NaN	NaN	NaN	sp|P97300-4|NPTN-4_MOUSE
NaN	NaN	NaN	NaN	NaN	NaN	NaN	NaN	NaN	NaN	21.6313	NaN	20.2883	20.769	20.3805	sp|P97315|CSRP1_MOUSE
NaN	NaN	NaN	NaN	NaN	NaN	18.029	NaN	NaN	NaN	NaN	NaN	NaN	NaN	NaN	sp|P97346-2|NXN-2_MOUSE
17.5837	18.1818	17.3121	NaN	NaN	NaN	18.0803	NaN	NaN	NaN	NaN	NaN	NaN	NaN	NaN	sp|P97351|RS3A_MOUSE
NaN	NaN	NaN	NaN	NaN	NaN	NaN	NaN	NaN	NaN	NaN	NaN	21.2288	20.1982	20.1932	sp|P97352|S10AD_MOUSE
NaN	NaN	NaN	NaN	NaN	NaN	NaN	NaN	NaN	NaN	NaN	NaN	NaN	NaN	17.1997	sp|P97364|SPS2_MOUSE
NaN	NaN	NaN	NaN	NaN	NaN	NaN	NaN	NaN	NaN	NaN	NaN	NaN	NaN	NaN	sp|P97379-2|G3BP2-2_MOUSE
NaN	NaN	NaN	NaN	NaN	NaN	NaN	NaN	NaN	NaN	NaN	NaN	NaN	NaN	18.9067	sp|P97425|ECP2_MOUSE
NaN	NaN	NaN	NaN	NaN	NaN	NaN	NaN	NaN	NaN	NaN	NaN	NaN	NaN	NaN	tr|G5E8R7|G5E8R7_MOUSE
NaN	NaN	NaN	NaN	NaN	NaN	NaN	20.1675	NaN	NaN	NaN	NaN	NaN	NaN	NaN	sp|P97449|AMPN_MOUSE
NaN	NaN	NaN	NaN	NaN	NaN	NaN	NaN	NaN	NaN	NaN	NaN	NaN	NaN	20.1358	tr|E9QAD6|E9QAD6_MOUSE
NaN	NaN	NaN	NaN	NaN	NaN	NaN	NaN	NaN	NaN	NaN	NaN	NaN	NaN	NaN	sp|P97457|MLRS_MOUSE
NaN	NaN	NaN	NaN	NaN	NaN	NaN	NaN	NaN	NaN	NaN	NaN	NaN	18.3029	NaN	tr|D3Z111|D3Z111_MOUSE
NaN	NaN	NaN	NaN	NaN	NaN	NaN	NaN	NaN	NaN	NaN	NaN	NaN	NaN	17.6115	sp|P97825|JUPI1_MOUSE
NaN	NaN	NaN	NaN	NaN	NaN	NaN	NaN	NaN	NaN	NaN	NaN	18.6842	NaN	NaN	sp|P97855|G3BP1_MOUSE
NaN	NaN	NaN	NaN	NaN	NaN	NaN	NaN	NaN	NaN	NaN	NaN	NaN	NaN	NaN	tr|E9PY08|E9PY08_MOUSE
NaN	NaN	NaN	NaN	NaN	NaN	NaN	NaN	25.7671	NaN	NaN	NaN	NaN	NaN	NaN	tr|E9Q3G7|E9Q3G7_MOUSE
NaN	NaN	NaN	NaN	NaN	NaN	NaN	NaN	NaN	NaN	NaN	NaN	NaN	NaN	17.5364	sp|Q00915|RET1_MOUSE
NaN	NaN	NaN	NaN	NaN	NaN	NaN	NaN	NaN	NaN	NaN	NaN	NaN	NaN	17.8891	tr|Q9WVF5|Q9WVF5_MOUSE
19.8588	19.0871	19.4103	NaN	NaN	NaN	NaN	NaN	NaN	NaN	NaN	NaN	NaN	NaN	NaN	tr|E9Q1S3|E9Q1S3_MOUSE
NaN	NaN	NaN	NaN	NaN	NaN	NaN	NaN	NaN	NaN	NaN	19.8796	NaN	NaN	NaN	tr|F6QZ47|F6QZ47_MOUSE
NaN	NaN	NaN	NaN	NaN	NaN	NaN	NaN	NaN	NaN	NaN	NaN	NaN	NaN	17.2831	sp|Q02257|PLAK_MOUSE
NaN	NaN	NaN	NaN	NaN	NaN	NaN	NaN	NaN	NaN	NaN	20.3046	NaN	22.3086	NaN	sp|Q03401|CRIS1_MOUSE
NaN	NaN	18.2129	NaN	NaN	NaN	NaN	NaN	NaN	NaN	NaN	NaN	NaN	NaN	NaN	tr|G3UYF9|G3UYF9_MOUSE
NaN	NaN	NaN	NaN	NaN	NaN	NaN	NaN	NaN	NaN	NaN	NaN	NaN	NaN	20.9171	sp|Q05117|PPA5_MOUSE
NaN	NaN	NaN	NaN	NaN	NaN	NaN	NaN	NaN	NaN	NaN	NaN	NaN	18.3557	NaN	sp|Q059Y8|DCST1_MOUSE
NaN	NaN	NaN	25.8414	NaN	NaN	NaN	NaN	NaN	NaN	NaN	NaN	NaN	NaN	NaN	sp|Q06507|ATF4_MOUSE
20.8435	NaN	NaN	NaN	NaN	NaN	NaN	NaN	NaN	NaN	NaN	20.0737	NaN	NaN	19.9992	sp|Q07076|ANXA7_MOUSE
NaN	NaN	NaN	NaN	NaN	NaN	NaN	NaN	NaN	NaN	NaN	NaN	NaN	NaN	23.2798	sp|Q07139-2|ECT2-2_MOUSE
20.6602	20.6917	20.1778	NaN	NaN	NaN	NaN	NaN	NaN	NaN	NaN	NaN	NaN	NaN	NaN	tr|A0A1B0GT81|A0A1B0GT81_MOUSE
NaN	NaN	NaN	NaN	NaN	NaN	NaN	NaN	NaN	NaN	NaN	NaN	NaN	NaN	16.6477	sp|Q08642|PADI2_MOUSE
NaN	NaN	NaN	NaN	NaN	NaN	NaN	NaN	NaN	NaN	NaN	19.5957	NaN	NaN	NaN	sp|Q08879-2|FBLN1-2_MOUSE
NaN	NaN	NaN	NaN	NaN	NaN	NaN	NaN	25.4565	NaN	NaN	NaN	NaN	NaN	NaN	sp|Q14DH7-2|ACSS3-2_MOUSE
NaN	NaN	NaN	NaN	NaN	NaN	NaN	NaN	NaN	NaN	NaN	NaN	NaN	NaN	NaN	sp|Q1XH17|TRI72_MOUSE
NaN	NaN	NaN	NaN	NaN	NaN	NaN	NaN	NaN	NaN	NaN	NaN	17.6956	NaN	NaN	sp|Q3TCJ1|ABRX2_MOUSE
NaN	NaN	NaN	NaN	NaN	NaN	NaN	NaN	NaN	NaN	NaN	NaN	NaN	NaN	18.2585	tr|A2AM69|A2AM69_MOUSE
23.0254	NaN	23.6963	NaN	NaN	NaN	NaN	NaN	NaN	NaN	NaN	NaN	NaN	22.3837	NaN	tr|Q6ZWQ9|Q6ZWQ9_MOUSE
NaN	NaN	NaN	NaN	NaN	NaN	NaN	NaN	NaN	NaN	NaN	NaN	NaN	NaN	19.2559	tr|A0A0U1RNT6|A0A0U1RNT6_MOUSE
NaN	NaN	NaN	NaN	NaN	NaN	NaN	NaN	NaN	NaN	NaN	NaN	NaN	NaN	NaN	sp|Q3TJD7-2|PDLI7-2_MOUSE
NaN	17.6059	NaN	NaN	NaN	NaN	NaN	NaN	NaN	NaN	NaN	NaN	NaN	NaN	NaN	tr|S4R294|S4R294_MOUSE
NaN	NaN	NaN	NaN	NaN	NaN	NaN	NaN	21.1584	NaN	NaN	NaN	NaN	NaN	NaN	sp|Q3TWW8|SRSF6_MOUSE
NaN	NaN	NaN	NaN	NaN	NaN	NaN	NaN	19	NaN	NaN	NaN	NaN	NaN	NaN	tr|J3QN38|J3QN38_MOUSE
NaN	NaN	NaN	NaN	NaN	NaN	NaN	NaN	NaN	18.3173	NaN	NaN	19.0745	18.4582	18.2714	sp|Q3TZZ7|ESYT2_MOUSE
NaN	NaN	NaN	NaN	NaN	NaN	NaN	NaN	NaN	NaN	NaN	NaN	NaN	NaN	NaN	sp|Q3U276|SDHF1_MOUSE
20.4636	20.1968	20.5187	NaN	NaN	NaN	NaN	NaN	NaN	NaN	NaN	NaN	NaN	NaN	NaN	sp|Q3U5Q7|CMPK2_MOUSE
NaN	NaN	NaN	NaN	NaN	NaN	NaN	NaN	NaN	NaN	NaN	NaN	NaN	18.2209	NaN	sp|Q3U962|CO5A2_MOUSE
20.7826	22.0229	21.0356	NaN	NaN	NaN	NaN	NaN	NaN	19.8605	NaN	NaN	NaN	19.6182	NaN	sp|Q3UDE2|TTL12_MOUSE
18.9927	NaN	19.2781	NaN	NaN	NaN	NaN	NaN	NaN	NaN	NaN	NaN	NaN	NaN	NaN	sp|Q3UEB3-3|PUF60-3_MOUSE
NaN	NaN	NaN	NaN	NaN	NaN	NaN	NaN	NaN	NaN	NaN	NaN	18.8022	18.9421	18.5584	tr|E9QLB2|E9QLB2_MOUSE
NaN	NaN	NaN	NaN	NaN	NaN	NaN	NaN	NaN	NaN	NaN	NaN	NaN	NaN	18.4352	sp|Q3UGC7|EI3JA_MOUSE
NaN	NaN	NaN	NaN	NaN	NaN	NaN	NaN	NaN	NaN	NaN	NaN	NaN	NaN	NaN	sp|Q3UGR5|HDHD2_MOUSE
NaN	18.145	NaN	NaN	NaN	NaN	NaN	NaN	NaN	NaN	NaN	NaN	NaN	NaN	NaN	sp|Q3UIR3-2|DTX3L-2_MOUSE
NaN	NaN	NaN	NaN	NaN	NaN	NaN	NaN	NaN	NaN	NaN	16.1965	NaN	NaN	NaN	sp|Q3UJU9|RMD3_MOUSE
NaN	NaN	NaN	NaN	NaN	NaN	NaN	NaN	NaN	NaN	NaN	NaN	18.4788	NaN	NaN	sp|Q3ULJ0-2|GPD1L-2_MOUSE
NaN	NaN	NaN	NaN	NaN	NaN	NaN	NaN	NaN	NaN	NaN	17.5047	NaN	NaN	NaN	sp|Q3UM45|PP1R7_MOUSE
NaN	NaN	NaN	NaN	NaN	NaN	NaN	NaN	NaN	19.5542	NaN	NaN	NaN	NaN	NaN	sp|Q3UNX5|ACSM3_MOUSE
18.8329	19.4635	18.7359	NaN	NaN	NaN	NaN	NaN	NaN	NaN	NaN	NaN	NaN	NaN	NaN	sp|Q3UPF5-2|ZCCHV-2_MOUSE
NaN	NaN	NaN	NaN	NaN	NaN	NaN	NaN	NaN	NaN	NaN	NaN	24.7879	NaN	NaN	sp|Q3USS3|DRC1_MOUSE
NaN	NaN	NaN	NaN	NaN	NaN	NaN	NaN	NaN	NaN	NaN	NaN	NaN	NaN	17.2815	sp|Q3UTJ2-3|SRBS2-3_MOUSE
NaN	NaN	NaN	NaN	NaN	NaN	NaN	NaN	NaN	NaN	14.9661	NaN	NaN	NaN	NaN	tr|A0A087WSF5|A0A087WSF5_MOUSE
NaN	NaN	NaN	NaN	NaN	NaN	NaN	NaN	NaN	NaN	NaN	NaN	NaN	NaN	NaN	tr|F6VT60|F6VT60_MOUSE
NaN	NaN	NaN	NaN	NaN	NaN	NaN	NaN	NaN	NaN	NaN	NaN	NaN	NaN	17.9305	tr|B7ZNP3|B7ZNP3_MOUSE
NaN	20.7438	20.4561	NaN	NaN	NaN	NaN	NaN	NaN	NaN	NaN	19.4669	NaN	NaN	NaN	sp|Q569Z6|TR150_MOUSE
NaN	NaN	18.1295	NaN	NaN	NaN	NaN	NaN	NaN	NaN	NaN	NaN	NaN	NaN	NaN	tr|Z4YMB8|Z4YMB8_MOUSE
NaN	NaN	NaN	NaN	NaN	NaN	NaN	NaN	NaN	NaN	NaN	NaN	NaN	NaN	NaN	sp|Q59J78|NDUF2_MOUSE
NaN	NaN	NaN	NaN	NaN	NaN	NaN	NaN	21.6463	NaN	NaN	NaN	NaN	NaN	NaN	sp|Q5EBG6|HSPB6_MOUSE
18.3602	19.3741	18.4297	NaN	NaN	NaN	NaN	NaN	NaN	NaN	NaN	NaN	NaN	NaN	NaN	sp|Q5F2E7|NUFP2_MOUSE
NaN	NaN	20.2455	NaN	NaN	NaN	NaN	NaN	NaN	NaN	NaN	NaN	NaN	NaN	NaN	sp|Q5FWK3|RHG01_MOUSE
NaN	NaN	NaN	NaN	NaN	NaN	NaN	NaN	NaN	NaN	NaN	NaN	16.9193	NaN	NaN	sp|Q5SUE8-2|ANR40-2_MOUSE
17.7925	NaN	NaN	NaN	NaN	NaN	NaN	NaN	NaN	NaN	NaN	NaN	NaN	NaN	NaN	sp|Q5SW19-2|CLU-2_MOUSE
NaN	NaN	NaN	NaN	NaN	NaN	NaN	NaN	NaN	NaN	NaN	NaN	NaN	19.8128	NaN	sp|Q5XJY5|COPD_MOUSE
NaN	NaN	NaN	NaN	NaN	NaN	NaN	NaN	NaN	NaN	NaN	NaN	NaN	NaN	NaN	sp|Q5XKE0|MYPC2_MOUSE
20.8703	21.3669	22.3431	NaN	NaN	NaN	NaN	NaN	NaN	NaN	19.9012	NaN	19.8212	NaN	NaN	sp|Q60598|SRC8_MOUSE
NaN	NaN	NaN	NaN	NaN	NaN	NaN	NaN	NaN	20.4122	NaN	NaN	21.3667	20.9924	NaN	sp|Q60648|SAP3_MOUSE
NaN	NaN	NaN	NaN	NaN	NaN	NaN	NaN	22.192	NaN	NaN	NaN	NaN	NaN	NaN	sp|Q60715|P4HA1_MOUSE
NaN	NaN	NaN	NaN	NaN	NaN	NaN	NaN	NaN	NaN	NaN	NaN	NaN	NaN	NaN	sp|Q60739-2|BAG1-2_MOUSE
NaN	NaN	NaN	NaN	NaN	NaN	NaN	NaN	NaN	NaN	NaN	NaN	NaN	19.9016	NaN	sp|Q60847-4|COCA1-4_MOUSE
NaN	NaN	NaN	NaN	NaN	NaN	NaN	NaN	NaN	NaN	NaN	NaN	NaN	NaN	NaN	sp|Q60865|CAPR1_MOUSE
NaN	NaN	NaN	NaN	NaN	NaN	NaN	NaN	NaN	NaN	NaN	NaN	NaN	NaN	19.4068	sp|Q60876|4EBP1_MOUSE
NaN	NaN	22.3054	NaN	NaN	NaN	24.8393	24.9125	23.5228	NaN	NaN	NaN	NaN	NaN	NaN	sp|Q60931|VDAC3_MOUSE
NaN	NaN	NaN	NaN	NaN	NaN	NaN	NaN	NaN	NaN	NaN	NaN	NaN	NaN	17.6686	tr|A2AFI9|A2AFI9_MOUSE
NaN	NaN	NaN	NaN	NaN	NaN	NaN	NaN	NaN	NaN	NaN	NaN	NaN	NaN	19.3034	sp|Q61024|ASNS_MOUSE
19.1751	18.9125	19.9908	NaN	NaN	NaN	NaN	NaN	NaN	NaN	NaN	NaN	NaN	NaN	NaN	sp|Q61081|CDC37_MOUSE
NaN	NaN	NaN	NaN	NaN	NaN	NaN	NaN	NaN	NaN	NaN	NaN	NaN	16.7695	NaN	tr|A9YVJ5|A9YVJ5_MOUSE
NaN	NaN	NaN	NaN	NaN	NaN	NaN	NaN	NaN	NaN	NaN	NaN	NaN	NaN	NaN	sp|Q61112|CAB45_MOUSE
NaN	NaN	NaN	NaN	NaN	NaN	NaN	NaN	NaN	NaN	NaN	NaN	NaN	NaN	17.5263	sp|Q61129|CFAI_MOUSE
NaN	19.6538	18.3834	NaN	NaN	NaN	NaN	NaN	NaN	NaN	NaN	NaN	NaN	NaN	18.3853	sp|Q61191|HCFC1_MOUSE
20.5305	20.8162	20.4336	NaN	NaN	NaN	NaN	NaN	NaN	NaN	NaN	NaN	NaN	19.6252	NaN	sp|Q61205|PA1B3_MOUSE
NaN	NaN	NaN	NaN	NaN	NaN	NaN	NaN	NaN	NaN	NaN	NaN	19.2668	NaN	NaN	tr|A0A1L1SQ76|A0A1L1SQ76_MOUSE
NaN	NaN	NaN	NaN	NaN	NaN	NaN	NaN	NaN	NaN	NaN	NaN	NaN	NaN	18.196	sp|Q61247|A2AP_MOUSE
18.6491	NaN	NaN	NaN	NaN	NaN	NaN	NaN	NaN	NaN	NaN	NaN	NaN	NaN	18.4527	sp|Q61249|IGBP1_MOUSE
NaN	NaN	NaN	NaN	NaN	NaN	NaN	18.1015	NaN	NaN	NaN	NaN	NaN	NaN	NaN	sp|Q61387|COX7R_MOUSE
NaN	20.9228	NaN	NaN	NaN	NaN	NaN	NaN	NaN	NaN	NaN	NaN	NaN	19.7828	NaN	sp|Q61508-2|ECM1-2_MOUSE
NaN	NaN	NaN	20.0266	NaN	NaN	NaN	NaN	NaN	NaN	NaN	NaN	NaN	NaN	NaN	tr|F8WHM5|F8WHM5_MOUSE
NaN	NaN	16.8445	NaN	NaN	NaN	NaN	NaN	NaN	NaN	NaN	NaN	NaN	NaN	NaN	tr|Q5SUT0|Q5SUT0_MOUSE
NaN	NaN	NaN	NaN	NaN	NaN	NaN	NaN	NaN	NaN	NaN	NaN	NaN	NaN	NaN	sp|Q61578|ADRO_MOUSE
NaN	NaN	NaN	NaN	NaN	NaN	NaN	NaN	NaN	NaN	NaN	NaN	NaN	NaN	18.5404	sp|Q61655|DD19A_MOUSE
NaN	NaN	21.9845	NaN	NaN	NaN	NaN	NaN	NaN	NaN	NaN	NaN	NaN	NaN	NaN	sp|Q61699-2|HS105-2_MOUSE
NaN	NaN	NaN	NaN	NaN	NaN	NaN	NaN	NaN	19.8301	NaN	19.9781	NaN	NaN	NaN	sp|Q61702|ITIH1_MOUSE
NaN	NaN	NaN	NaN	NaN	NaN	NaN	NaN	NaN	NaN	NaN	NaN	NaN	NaN	NaN	sp|Q61733|RT31_MOUSE
20.8622	21.3629	19.866	NaN	NaN	NaN	NaN	NaN	20.0371	NaN	NaN	19.6342	20.0148	NaN	NaN	sp|Q61768|KINH_MOUSE
NaN	NaN	NaN	NaN	NaN	NaN	NaN	NaN	NaN	NaN	NaN	NaN	NaN	NaN	NaN	sp|Q61810-2|LTBP3-2_MOUSE
NaN	NaN	NaN	NaN	NaN	NaN	NaN	NaN	NaN	NaN	NaN	NaN	NaN	NaN	17.4751	sp|Q61830|MRC1_MOUSE
NaN	NaN	NaN	NaN	NaN	NaN	NaN	NaN	18.4243	NaN	NaN	NaN	NaN	NaN	NaN	sp|Q61941|NNTM_MOUSE
NaN	NaN	NaN	NaN	NaN	NaN	NaN	NaN	NaN	NaN	NaN	23.0458	NaN	23.0557	NaN	sp|Q62000|MIME_MOUSE
20.2375	20.2203	19.7956	NaN	NaN	NaN	NaN	NaN	NaN	NaN	NaN	NaN	NaN	NaN	NaN	sp|Q62009-5|POSTN-5_MOUSE
NaN	NaN	NaN	NaN	NaN	NaN	NaN	NaN	NaN	NaN	NaN	NaN	NaN	NaN	NaN	sp|Q62093|SRSF2_MOUSE
NaN	NaN	17.2676	NaN	NaN	NaN	NaN	NaN	NaN	NaN	NaN	NaN	NaN	NaN	NaN	sp|Q62095|DDX3Y_MOUSE
NaN	NaN	NaN	NaN	NaN	NaN	NaN	NaN	20.2984	NaN	NaN	NaN	NaN	NaN	NaN	sp|Q62172|RBP1_MOUSE
NaN	NaN	NaN	NaN	NaN	NaN	NaN	NaN	NaN	NaN	NaN	NaN	NaN	NaN	NaN	tr|Z4YJF5|Z4YJF5_MOUSE
19.2925	20.4525	19.5019	NaN	NaN	NaN	NaN	NaN	NaN	NaN	NaN	NaN	NaN	NaN	NaN	tr|A0A3B2W7K0|A0A3B2W7K0_MOUSE
NaN	NaN	18.4902	NaN	NaN	NaN	NaN	NaN	NaN	NaN	NaN	NaN	NaN	NaN	NaN	tr|A0A494BA97|A0A494BA97_MOUSE
NaN	NaN	NaN	NaN	NaN	NaN	NaN	NaN	NaN	NaN	NaN	15.1749	NaN	NaN	NaN	sp|Q62504-3|MINT-3_MOUSE
NaN	NaN	NaN	NaN	NaN	NaN	NaN	NaN	NaN	NaN	NaN	NaN	16.7959	NaN	NaN	sp|Q63829|COMD3_MOUSE
22.6846	21.2089	22.6202	NaN	20.3467	NaN	NaN	21.998	NaN	NaN	NaN	NaN	NaN	NaN	NaN	sp|Q64133|AOFA_MOUSE
NaN	NaN	NaN	NaN	NaN	NaN	NaN	NaN	NaN	NaN	NaN	NaN	NaN	17.764	NaN	tr|D3YVH4|D3YVH4_MOUSE
NaN	NaN	17.9882	NaN	NaN	NaN	NaN	NaN	NaN	NaN	NaN	NaN	NaN	NaN	NaN	sp|Q64282|IFIT1_MOUSE
NaN	NaN	NaN	NaN	NaN	NaN	NaN	NaN	NaN	NaN	NaN	16.9343	NaN	NaN	NaN	tr|A0A3B2WB12|A0A3B2WB12_MOUSE
20.9818	20.3549	21.0867	NaN	NaN	NaN	NaN	NaN	NaN	NaN	NaN	NaN	NaN	NaN	NaN	tr|E9PV48|E9PV48_MOUSE
NaN	NaN	NaN	NaN	NaN	NaN	NaN	NaN	NaN	NaN	NaN	NaN	NaN	16.9947	NaN	sp|Q64374|RGN_MOUSE
NaN	NaN	20.8981	NaN	NaN	NaN	NaN	NaN	NaN	NaN	NaN	NaN	NaN	NaN	NaN	sp|Q64437|ADH7_MOUSE
NaN	19.6662	NaN	NaN	NaN	NaN	NaN	NaN	NaN	NaN	NaN	NaN	NaN	NaN	NaN	sp|Q64442|DHSO_MOUSE
NaN	NaN	NaN	NaN	NaN	NaN	NaN	NaN	NaN	NaN	NaN	16.6049	NaN	NaN	NaN	sp|Q64449-2|MRC2-2_MOUSE
NaN	NaN	17.9888	NaN	NaN	NaN	NaN	NaN	NaN	NaN	NaN	NaN	NaN	NaN	NaN	tr|Q05DJ9|Q05DJ9_MOUSE
NaN	NaN	NaN	NaN	NaN	NaN	NaN	NaN	NaN	NaN	NaN	NaN	NaN	16.7956	NaN	sp|Q64516-1|GLPK-1_MOUSE
NaN	NaN	NaN	NaN	NaN	NaN	NaN	NaN	NaN	NaN	NaN	NaN	NaN	NaN	18.1869	tr|G3UYV3|G3UYV3_MOUSE
20.8984	20.7556	21.2716	NaN	NaN	NaN	NaN	NaN	NaN	NaN	NaN	NaN	NaN	NaN	NaN	sp|Q64669|NQO1_MOUSE
18.6302	NaN	18.6759	NaN	NaN	NaN	NaN	NaN	NaN	18.6827	NaN	NaN	NaN	18.8197	NaN	sp|Q64674|SPEE_MOUSE
NaN	NaN	NaN	NaN	NaN	NaN	NaN	NaN	NaN	NaN	NaN	NaN	NaN	17.8915	NaN	tr|D6RCG1|D6RCG1_MOUSE
NaN	18.6481	NaN	NaN	NaN	NaN	NaN	NaN	NaN	NaN	NaN	NaN	NaN	NaN	NaN	sp|Q68FL6|SYMC_MOUSE
NaN	NaN	16.774	NaN	NaN	NaN	NaN	NaN	NaN	NaN	NaN	NaN	NaN	NaN	NaN	tr|H7BX26|H7BX26_MOUSE
19.1465	19.2411	18.9348	NaN	NaN	NaN	NaN	NaN	NaN	NaN	NaN	NaN	NaN	NaN	NaN	sp|Q6A0A9|F120A_MOUSE
NaN	20.4478	20.4371	NaN	NaN	NaN	NaN	NaN	NaN	NaN	19.568	NaN	NaN	NaN	20.1195	tr|G3X928|G3X928_MOUSE
NaN	NaN	NaN	NaN	NaN	NaN	NaN	NaN	NaN	NaN	NaN	NaN	NaN	16.7188	NaN	sp|Q6P069-2|SORCN-2_MOUSE
19.512	NaN	20.46	NaN	NaN	NaN	NaN	NaN	NaN	NaN	NaN	19.2002	NaN	NaN	18.7805	tr|A0A494BBG8|A0A494BBG8_MOUSE
NaN	NaN	NaN	NaN	NaN	NaN	NaN	29.6393	NaN	NaN	NaN	NaN	NaN	NaN	NaN	sp|Q6P1E8|EFCB6_MOUSE
NaN	18.6129	NaN	NaN	NaN	NaN	NaN	NaN	NaN	NaN	NaN	NaN	NaN	NaN	NaN	sp|Q6P4T2|U520_MOUSE
NaN	NaN	NaN	NaN	NaN	NaN	NaN	NaN	NaN	NaN	NaN	NaN	NaN	NaN	NaN	sp|Q6P8J7|KCRS_MOUSE
NaN	NaN	NaN	NaN	NaN	NaN	NaN	NaN	NaN	NaN	NaN	NaN	NaN	19.9436	NaN	tr|A0A1W2P6Y0|A0A1W2P6Y0_MOUSE
NaN	NaN	NaN	NaN	NaN	NaN	NaN	NaN	NaN	NaN	NaN	NaN	NaN	NaN	17.3457	tr|Q80YW6|Q80YW6_MOUSE
NaN	NaN	NaN	NaN	NaN	NaN	NaN	NaN	NaN	NaN	NaN	NaN	NaN	NaN	17.3929	sp|Q6PE01|SNR40_MOUSE
NaN	NaN	NaN	NaN	NaN	NaN	NaN	NaN	NaN	NaN	NaN	NaN	NaN	18.0393	NaN	tr|A0A0N4SVC2|A0A0N4SVC2_MOUSE
NaN	NaN	NaN	NaN	NaN	NaN	NaN	NaN	NaN	NaN	NaN	NaN	NaN	17.6737	NaN	sp|Q6PGH2|JUPI2_MOUSE
NaN	19.4692	18.5211	NaN	NaN	NaN	NaN	NaN	NaN	NaN	NaN	NaN	NaN	NaN	NaN	sp|Q6PGL7-2|WASC2-2_MOUSE
NaN	NaN	NaN	NaN	NaN	NaN	NaN	NaN	NaN	NaN	NaN	NaN	NaN	17.1621	NaN	sp|Q6PIU9|YJ005_MOUSE
16.7079	NaN	NaN	NaN	NaN	NaN	NaN	NaN	NaN	NaN	NaN	NaN	NaN	NaN	NaN	sp|Q6Y7W8-2|GGYF2-2_MOUSE
18.9435	NaN	18.9853	NaN	NaN	NaN	NaN	NaN	NaN	NaN	NaN	NaN	NaN	NaN	18.3811	sp|Q6ZPJ3|UBE2O_MOUSE
NaN	NaN	NaN	NaN	NaN	NaN	NaN	NaN	NaN	NaN	NaN	NaN	NaN	NaN	NaN	sp|Q6ZQ38|CAND1_MOUSE
NaN	NaN	NaN	NaN	NaN	NaN	NaN	NaN	NaN	NaN	NaN	NaN	NaN	16.4058	NaN	tr|Z4YJT3|Z4YJT3_MOUSE
NaN	NaN	NaN	NaN	NaN	NaN	NaN	NaN	NaN	NaN	NaN	NaN	NaN	20.3664	NaN	sp|Q6ZWX6|IF2A_MOUSE
NaN	NaN	NaN	NaN	NaN	NaN	NaN	NaN	NaN	NaN	NaN	NaN	NaN	NaN	17.9696	sp|Q6ZWY8|TYB10_MOUSE
NaN	NaN	NaN	NaN	NaN	NaN	NaN	NaN	NaN	NaN	NaN	NaN	NaN	NaN	NaN	sp|Q70IV5-2|SYNEM-2_MOUSE
NaN	NaN	NaN	NaN	NaN	NaN	NaN	NaN	NaN	NaN	NaN	NaN	NaN	NaN	19.5177	sp|Q78ZA7|NP1L4_MOUSE
NaN	NaN	16.4404	NaN	NaN	NaN	NaN	NaN	NaN	NaN	NaN	NaN	NaN	NaN	NaN	sp|Q7TMY8-4|HUWE1-4_MOUSE
NaN	NaN	NaN	NaN	NaN	NaN	NaN	NaN	NaN	NaN	NaN	NaN	NaN	NaN	NaN	sp|Q7TNG8|LDHD_MOUSE
NaN	18.6083	NaN	NaN	NaN	NaN	NaN	NaN	NaN	NaN	NaN	NaN	NaN	NaN	NaN	tr|A1BN54|A1BN54_MOUSE
NaN	NaN	NaN	NaN	NaN	NaN	NaN	NaN	NaN	NaN	NaN	NaN	NaN	NaN	NaN	sp|Q7TQ48-2|SRCA-2_MOUSE
NaN	NaN	NaN	NaN	NaN	NaN	NaN	NaN	NaN	NaN	NaN	NaN	NaN	NaN	NaN	sp|Q7TQD2|TPPP_MOUSE
20.2462	20.4213	19.8666	NaN	NaN	NaN	NaN	NaN	NaN	NaN	NaN	NaN	NaN	NaN	NaN	tr|Q3TGG2|Q3TGG2_MOUSE
NaN	NaN	NaN	NaN	NaN	NaN	NaN	NaN	NaN	NaN	NaN	NaN	NaN	NaN	18.5551	tr|D3Z7K0|D3Z7K0_MOUSE
NaN	NaN	16.3648	NaN	NaN	NaN	NaN	NaN	NaN	NaN	NaN	NaN	NaN	NaN	NaN	tr|G3UX48|G3UX48_MOUSE
NaN	NaN	NaN	NaN	NaN	NaN	NaN	NaN	21.6761	NaN	NaN	NaN	NaN	NaN	NaN	sp|Q7TSP5|VTCN1_MOUSE
NaN	NaN	NaN	NaN	NaN	NaN	NaN	NaN	NaN	NaN	NaN	NaN	NaN	NaN	NaN	sp|Q80SW1|SAHH2_MOUSE
20.6859	21.3555	20.7235	NaN	NaN	NaN	NaN	NaN	NaN	NaN	NaN	NaN	NaN	NaN	NaN	sp|Q80UW2|FBX2_MOUSE
NaN	NaN	NaN	NaN	NaN	NaN	NaN	NaN	NaN	NaN	NaN	NaN	NaN	NaN	19.7066	tr|F6Z7L1|F6Z7L1_MOUSE
NaN	NaN	NaN	NaN	NaN	19.5843	NaN	NaN	NaN	NaN	NaN	NaN	NaN	NaN	NaN	sp|Q80X44-3|ZBT24-3_MOUSE
19.5268	18.5921	19.4068	NaN	NaN	NaN	NaN	NaN	NaN	NaN	NaN	NaN	NaN	NaN	NaN	tr|A0A0H2UH17|A0A0H2UH17_MOUSE
NaN	NaN	NaN	NaN	NaN	NaN	NaN	NaN	NaN	NaN	NaN	NaN	NaN	NaN	NaN	sp|Q80X85|RT07_MOUSE
NaN	NaN	NaN	NaN	NaN	NaN	NaN	NaN	NaN	NaN	NaN	NaN	NaN	NaN	NaN	tr|E9Q641|E9Q641_MOUSE
NaN	NaN	NaN	NaN	NaN	NaN	NaN	NaN	NaN	NaN	NaN	NaN	NaN	NaN	16.5712	sp|Q80XI4|PI42B_MOUSE
NaN	NaN	NaN	NaN	NaN	NaN	NaN	NaN	NaN	NaN	NaN	NaN	21.9078	NaN	NaN	sp|Q80Y84-2|KDM5B-2_MOUSE
NaN	NaN	NaN	NaN	NaN	NaN	NaN	NaN	NaN	NaN	NaN	NaN	NaN	NaN	NaN	sp|Q80YT7|MYOME_MOUSE
NaN	NaN	NaN	NaN	NaN	NaN	NaN	NaN	NaN	NaN	NaN	NaN	NaN	15.7261	NaN	sp|Q80ZM7|T2AG_MOUSE
NaN	NaN	NaN	NaN	NaN	NaN	NaN	NaN	NaN	NaN	NaN	NaN	NaN	NaN	NaN	sp|Q80ZS3|RT26_MOUSE
NaN	NaN	NaN	NaN	NaN	NaN	NaN	NaN	NaN	NaN	NaN	NaN	NaN	NaN	NaN	tr|H7BWY4|H7BWY4_MOUSE
NaN	NaN	NaN	NaN	NaN	NaN	NaN	NaN	NaN	NaN	NaN	NaN	NaN	NaN	NaN	sp|Q8BFP9|PDK1_MOUSE
NaN	NaN	NaN	NaN	NaN	NaN	NaN	NaN	NaN	NaN	17.4343	NaN	NaN	NaN	NaN	sp|Q8BFQ8|GALD1_MOUSE
NaN	NaN	NaN	NaN	NaN	NaN	NaN	NaN	NaN	NaN	NaN	NaN	NaN	NaN	18.3658	sp|Q8BFS6-3|CPPED-3_MOUSE
NaN	NaN	NaN	NaN	NaN	NaN	NaN	NaN	NaN	NaN	NaN	27.044	NaN	NaN	NaN	sp|Q8BFZ3|ACTBL_MOUSE
19.5373	NaN	NaN	NaN	NaN	NaN	NaN	NaN	NaN	NaN	NaN	NaN	NaN	NaN	NaN	sp|Q8BGC4|PTGR3_MOUSE
NaN	NaN	17.9865	NaN	NaN	NaN	NaN	NaN	NaN	NaN	NaN	NaN	NaN	NaN	NaN	sp|Q8BGD8|COA6_MOUSE
NaN	NaN	NaN	NaN	NaN	NaN	NaN	NaN	NaN	NaN	NaN	NaN	NaN	18.4786	NaN	sp|Q8BGS2-2|BOLA2-2_MOUSE
NaN	NaN	19.7412	NaN	NaN	NaN	NaN	NaN	NaN	NaN	NaN	NaN	20.2	NaN	NaN	sp|Q8BGT5|ALAT2_MOUSE
NaN	19.5964	NaN	NaN	NaN	NaN	NaN	NaN	NaN	NaN	NaN	NaN	NaN	19.3001	NaN	sp|Q8BH43|WASF2_MOUSE
NaN	NaN	NaN	NaN	NaN	NaN	NaN	NaN	NaN	NaN	NaN	NaN	NaN	NaN	NaN	sp|Q8BIJ6|SYIM_MOUSE
NaN	NaN	NaN	NaN	NaN	NaN	NaN	NaN	NaN	NaN	NaN	NaN	NaN	NaN	NaN	sp|Q8BJ64|CHDH_MOUSE
NaN	NaN	NaN	NaN	NaN	NaN	NaN	NaN	NaN	NaN	NaN	NaN	NaN	NaN	17.7137	tr|F7BA91|F7BA91_MOUSE
NaN	NaN	NaN	19.0724	NaN	NaN	NaN	NaN	NaN	NaN	NaN	NaN	NaN	NaN	NaN	tr|A0A0R4J0L6|A0A0R4J0L6_MOUSE
20.5866	20.9481	19.8171	NaN	NaN	NaN	NaN	NaN	NaN	NaN	NaN	NaN	NaN	NaN	NaN	sp|Q8BL66|EEA1_MOUSE
18.5044	NaN	NaN	NaN	NaN	NaN	NaN	NaN	NaN	NaN	NaN	NaN	NaN	NaN	NaN	tr|A2AAN2|A2AAN2_MOUSE
NaN	NaN	NaN	NaN	NaN	NaN	NaN	NaN	NaN	NaN	NaN	NaN	NaN	NaN	NaN	sp|Q8BMF3|MAON_MOUSE
19.0798	NaN	19.8539	NaN	NaN	NaN	NaN	19.2123	NaN	NaN	NaN	NaN	NaN	NaN	NaN	sp|Q8BMJ2|SYLC_MOUSE
20.1823	NaN	20.4407	NaN	NaN	NaN	NaN	NaN	NaN	NaN	NaN	NaN	NaN	NaN	NaN	tr|D3Z158|D3Z158_MOUSE
18.1262	18.8983	NaN	NaN	NaN	NaN	NaN	NaN	NaN	NaN	NaN	NaN	NaN	NaN	NaN	sp|Q8BP71|RFOX2_MOUSE
NaN	NaN	NaN	NaN	NaN	NaN	NaN	NaN	NaN	NaN	NaN	NaN	NaN	NaN	20.8504	sp|Q8BRF7-2|SCFD1-2_MOUSE
NaN	NaN	NaN	NaN	NaN	NaN	NaN	NaN	NaN	NaN	NaN	NaN	NaN	NaN	NaN	tr|F7C386|F7C386_MOUSE
NaN	NaN	NaN	NaN	NaN	NaN	NaN	NaN	NaN	NaN	NaN	NaN	NaN	NaN	18.8654	sp|Q8BTZ7|GMPPB_MOUSE
NaN	NaN	19.6395	NaN	NaN	NaN	NaN	NaN	NaN	NaN	NaN	NaN	NaN	NaN	NaN	sp|Q8BUK6|HOOK3_MOUSE
NaN	NaN	20.1206	NaN	NaN	NaN	NaN	NaN	NaN	NaN	NaN	NaN	NaN	NaN	NaN	tr|A0A0A6YWP6|A0A0A6YWP6_MOUSE
NaN	21.3611	NaN	NaN	NaN	NaN	NaN	NaN	NaN	NaN	NaN	NaN	NaN	NaN	NaN	sp|Q8BW94-3|DYH3-3_MOUSE
NaN	NaN	NaN	NaN	NaN	NaN	NaN	NaN	NaN	NaN	NaN	NaN	NaN	NaN	NaN	tr|D3YU08|D3YU08_MOUSE
NaN	NaN	NaN	NaN	NaN	NaN	NaN	NaN	NaN	NaN	18.367	NaN	NaN	18.4749	NaN	sp|Q8BX02-2|KANK2-2_MOUSE
NaN	NaN	NaN	NaN	NaN	NaN	NaN	NaN	NaN	NaN	NaN	NaN	NaN	NaN	NaN	sp|Q8BXK9|CLIC5_MOUSE
NaN	NaN	18.7759	NaN	NaN	NaN	NaN	NaN	NaN	NaN	NaN	NaN	NaN	NaN	NaN	sp|Q8BY87-2|UBP47-2_MOUSE
NaN	NaN	NaN	NaN	NaN	NaN	NaN	NaN	NaN	17.6885	NaN	NaN	NaN	NaN	NaN	sp|Q8C052|MAP1S_MOUSE
18.9563	18.3101	18.8008	NaN	NaN	NaN	NaN	NaN	NaN	NaN	NaN	NaN	NaN	NaN	NaN	tr|E9PWY9|E9PWY9_MOUSE
NaN	NaN	17.8832	NaN	NaN	NaN	NaN	NaN	NaN	NaN	NaN	NaN	NaN	NaN	NaN	sp|Q8C0E3|TRI47_MOUSE
NaN	NaN	NaN	NaN	NaN	NaN	NaN	NaN	NaN	NaN	NaN	NaN	NaN	NaN	18.5425	sp|Q8C181-3|MBNL2-3_MOUSE
NaN	18.7712	NaN	NaN	NaN	NaN	NaN	NaN	NaN	NaN	NaN	NaN	NaN	19.1736	18.8351	tr|A0A0R4IZY0|A0A0R4IZY0_MOUSE
NaN	NaN	NaN	NaN	NaN	NaN	NaN	NaN	NaN	NaN	20.2464	NaN	NaN	NaN	NaN	tr|A0A0J9YTY0|A0A0J9YTY0_MOUSE
NaN	NaN	NaN	NaN	NaN	NaN	NaN	NaN	19.9798	NaN	NaN	NaN	NaN	NaN	NaN	tr|A0A286YDI6|A0A286YDI6_MOUSE
18.3967	18.3992	17.9288	NaN	NaN	NaN	NaN	NaN	NaN	NaN	NaN	NaN	NaN	NaN	NaN	sp|Q8C570|RAE1L_MOUSE
NaN	NaN	NaN	NaN	NaN	NaN	NaN	NaN	NaN	NaN	NaN	NaN	NaN	NaN	NaN	sp|Q8C5Q4|GRSF1_MOUSE
NaN	NaN	18.1623	NaN	NaN	NaN	NaN	NaN	NaN	NaN	NaN	NaN	NaN	NaN	NaN	tr|A0A0R4J233|A0A0R4J233_MOUSE
NaN	NaN	NaN	NaN	NaN	NaN	NaN	NaN	NaN	NaN	NaN	NaN	NaN	NaN	NaN	sp|Q8C7H1|MMAA_MOUSE
19.4441	19.7378	19.4004	NaN	NaN	NaN	NaN	NaN	NaN	NaN	NaN	NaN	NaN	NaN	NaN	sp|Q8C854-1|MYEF2-1_MOUSE
NaN	NaN	NaN	NaN	NaN	NaN	NaN	NaN	18.9412	NaN	NaN	NaN	NaN	NaN	NaN	sp|Q8C9M2|CCD15_MOUSE
NaN	NaN	NaN	NaN	NaN	NaN	NaN	NaN	NaN	NaN	NaN	NaN	NaN	NaN	NaN	sp|Q8CAK1|CAF17_MOUSE
NaN	NaN	NaN	NaN	NaN	NaN	NaN	NaN	NaN	NaN	NaN	NaN	NaN	NaN	NaN	sp|Q8CC35-3|SYNPO-3_MOUSE
NaN	NaN	NaN	NaN	NaN	NaN	NaN	NaN	NaN	NaN	NaN	NaN	NaN	NaN	17.5702	tr|G3UX74|G3UX74_MOUSE
NaN	NaN	21.5328	NaN	NaN	NaN	NaN	NaN	NaN	NaN	NaN	NaN	NaN	NaN	NaN	sp|Q8CDN6|TXNL1_MOUSE
16.1176	NaN	NaN	NaN	NaN	NaN	NaN	NaN	NaN	NaN	NaN	NaN	NaN	NaN	NaN	tr|E9PXB7|E9PXB7_MOUSE
NaN	NaN	17.0025	NaN	NaN	NaN	NaN	NaN	NaN	NaN	NaN	NaN	NaN	NaN	NaN	tr|D6RHQ3|D6RHQ3_MOUSE
NaN	NaN	NaN	NaN	NaN	NaN	NaN	NaN	NaN	NaN	NaN	NaN	NaN	NaN	16.929	sp|Q8CGB6-2|TNS2-2_MOUSE
17.4926	NaN	NaN	NaN	NaN	NaN	NaN	NaN	NaN	NaN	NaN	NaN	NaN	NaN	NaN	tr|Q5NCM6|Q5NCM6_MOUSE
NaN	17.2036	NaN	NaN	NaN	NaN	NaN	NaN	NaN	NaN	NaN	NaN	NaN	NaN	NaN	tr|A0A1I7Q4G8|A0A1I7Q4G8_MOUSE
NaN	NaN	NaN	NaN	NaN	NaN	NaN	NaN	NaN	NaN	NaN	NaN	NaN	NaN	20.6433	sp|Q8CHY7|TTC23_MOUSE
NaN	NaN	19.9376	NaN	NaN	NaN	NaN	NaN	NaN	NaN	NaN	NaN	NaN	NaN	NaN	sp|Q8CI08|SLAI2_MOUSE
NaN	NaN	NaN	NaN	NaN	NaN	NaN	NaN	NaN	NaN	NaN	NaN	NaN	NaN	17.3575	tr|E0CX76|E0CX76_MOUSE
NaN	NaN	NaN	NaN	NaN	NaN	NaN	NaN	NaN	NaN	NaN	NaN	NaN	NaN	NaN	sp|Q8CI43|MYL6B_MOUSE
NaN	NaN	17.7883	NaN	NaN	NaN	NaN	NaN	NaN	NaN	NaN	NaN	NaN	NaN	NaN	tr|D9J2Z9|D9J2Z9_MOUSE
NaN	NaN	17.2124	NaN	NaN	NaN	NaN	NaN	NaN	NaN	NaN	NaN	NaN	NaN	NaN	sp|Q8CIE4|PAR10_MOUSE
NaN	NaN	NaN	NaN	NaN	NaN	NaN	NaN	NaN	NaN	NaN	NaN	NaN	NaN	17.6022	sp|Q8JZN5|ACAD9_MOUSE
19.7226	20.4496	19.5702	NaN	NaN	NaN	NaN	NaN	NaN	NaN	NaN	NaN	NaN	NaN	NaN	sp|Q8JZV7|NAGA_MOUSE
NaN	NaN	NaN	NaN	NaN	NaN	NaN	NaN	NaN	NaN	NaN	NaN	NaN	NaN	NaN	sp|Q8K0D5|EFGM_MOUSE
NaN	NaN	NaN	NaN	NaN	NaN	NaN	NaN	NaN	NaN	NaN	NaN	NaN	NaN	17.9025	tr|A0A494BAN0|A0A494BAN0_MOUSE
NaN	NaN	NaN	NaN	NaN	NaN	NaN	NaN	NaN	NaN	NaN	NaN	NaN	NaN	17.589	sp|Q8K157|GALM_MOUSE
NaN	NaN	NaN	NaN	NaN	NaN	NaN	NaN	NaN	NaN	NaN	NaN	NaN	NaN	NaN	tr|F8WHQ0|F8WHQ0_MOUSE
18.0831	19.327	18.9867	NaN	NaN	NaN	NaN	NaN	NaN	NaN	18.9432	NaN	NaN	NaN	NaN	tr|A2AKV7|A2AKV7_MOUSE
NaN	NaN	NaN	NaN	NaN	NaN	NaN	NaN	20.0276	NaN	NaN	NaN	NaN	NaN	NaN	sp|Q8K1I3|SPP24_MOUSE
NaN	NaN	NaN	NaN	NaN	NaN	NaN	NaN	NaN	NaN	NaN	NaN	NaN	NaN	14.8118	tr|A0A494BAE9|A0A494BAE9_MOUSE
NaN	NaN	NaN	NaN	NaN	NaN	18.6581	NaN	NaN	NaN	NaN	NaN	NaN	NaN	NaN	sp|Q8K2C7-2|OS9-2_MOUSE
NaN	NaN	NaN	NaN	NaN	NaN	NaN	NaN	NaN	NaN	NaN	NaN	NaN	NaN	25.331	sp|Q8K2Q9|SHOT1_MOUSE
NaN	NaN	NaN	NaN	NaN	NaN	NaN	NaN	NaN	NaN	NaN	NaN	NaN	NaN	NaN	tr|F2Z414|F2Z414_MOUSE
NaN	NaN	NaN	NaN	NaN	NaN	NaN	NaN	NaN	NaN	NaN	NaN	NaN	NaN	NaN	sp|Q8K370|ACD10_MOUSE
NaN	NaN	NaN	NaN	NaN	NaN	NaN	NaN	NaN	NaN	17.606	NaN	NaN	NaN	NaN	sp|Q8K3H0|DP13A_MOUSE
NaN	NaN	NaN	NaN	NaN	NaN	NaN	NaN	NaN	NaN	NaN	NaN	NaN	NaN	17.5837	tr|E9Q6B8|E9Q6B8_MOUSE
NaN	NaN	NaN	NaN	NaN	NaN	NaN	NaN	NaN	NaN	NaN	NaN	NaN	NaN	NaN	sp|Q8K4Z3|NNRE_MOUSE
16.4672	NaN	NaN	NaN	NaN	NaN	NaN	NaN	NaN	NaN	NaN	NaN	NaN	NaN	NaN	sp|Q8QZY1|EIF3L_MOUSE
NaN	NaN	NaN	NaN	NaN	NaN	NaN	NaN	NaN	NaN	NaN	NaN	NaN	NaN	17.3876	tr|E9Q6V3|E9Q6V3_MOUSE
NaN	NaN	NaN	NaN	NaN	NaN	NaN	NaN	NaN	NaN	NaN	NaN	NaN	NaN	16.3505	tr|E9Q0Z7|E9Q0Z7_MOUSE
NaN	NaN	NaN	NaN	NaN	NaN	NaN	NaN	NaN	NaN	NaN	NaN	NaN	16.9874	NaN	tr|A0A494BAY0|A0A494BAY0_MOUSE
NaN	NaN	NaN	NaN	NaN	NaN	NaN	NaN	NaN	NaN	NaN	NaN	NaN	NaN	NaN	tr|A2A5R4|A2A5R4_MOUSE
NaN	NaN	NaN	NaN	NaN	NaN	NaN	NaN	NaN	NaN	NaN	NaN	NaN	NaN	22.9859	sp|Q8R1B4|EIF3C_MOUSE
NaN	NaN	19.7289	NaN	NaN	NaN	NaN	NaN	NaN	NaN	NaN	NaN	NaN	NaN	NaN	sp|Q8R1F1|NIBA2_MOUSE
NaN	NaN	NaN	NaN	NaN	NaN	NaN	NaN	NaN	NaN	NaN	NaN	NaN	21.8187	NaN	sp|Q8R1G2|CMBL_MOUSE
NaN	NaN	19.1396	NaN	NaN	NaN	NaN	NaN	NaN	NaN	NaN	NaN	NaN	NaN	NaN	tr|A0A087WPL1|A0A087WPL1_MOUSE
NaN	NaN	NaN	NaN	NaN	NaN	NaN	NaN	NaN	17.2529	NaN	NaN	NaN	NaN	NaN	sp|Q8R1Q8|DC1L1_MOUSE
NaN	NaN	NaN	NaN	NaN	NaN	NaN	NaN	NaN	NaN	NaN	NaN	NaN	NaN	NaN	tr|D3Z1M5|D3Z1M5_MOUSE
NaN	NaN	NaN	NaN	NaN	NaN	NaN	NaN	NaN	NaN	19.9085	NaN	NaN	20.1869	19.4418	sp|Q8R2G4-8|NAR3-8_MOUSE
NaN	NaN	NaN	NaN	NaN	NaN	NaN	NaN	NaN	NaN	NaN	NaN	15.6411	NaN	NaN	tr|A0A1B0GTA0|A0A1B0GTA0_MOUSE
NaN	NaN	NaN	NaN	NaN	NaN	NaN	NaN	NaN	NaN	NaN	NaN	NaN	NaN	NaN	tr|Q8C1C2|Q8C1C2_MOUSE
18.8009	19.3514	NaN	NaN	NaN	NaN	NaN	NaN	NaN	NaN	NaN	NaN	NaN	NaN	NaN	sp|Q8R361|RFIP5_MOUSE
NaN	NaN	NaN	NaN	NaN	NaN	NaN	NaN	NaN	NaN	NaN	NaN	19.3227	19.4913	19.6454	sp|Q8R3B1|PLCD1_MOUSE
NaN	NaN	NaN	NaN	NaN	NaN	NaN	NaN	NaN	NaN	NaN	NaN	NaN	NaN	19.387	sp|Q8R3U1|PLAT3_MOUSE
NaN	NaN	NaN	NaN	NaN	NaN	NaN	NaN	NaN	NaN	NaN	NaN	NaN	NaN	NaN	sp|Q8R404|MIC13_MOUSE
NaN	NaN	NaN	NaN	NaN	NaN	NaN	NaN	NaN	NaN	NaN	NaN	NaN	NaN	NaN	sp|Q8R429|AT2A1_MOUSE
NaN	NaN	NaN	NaN	NaN	NaN	NaN	NaN	NaN	NaN	NaN	NaN	15.3743	NaN	NaN	sp|Q8R4C2|RUFY2_MOUSE
NaN	NaN	NaN	NaN	NaN	NaN	NaN	NaN	NaN	NaN	NaN	NaN	NaN	NaN	NaN	tr|E9QJU4|E9QJU4_MOUSE
NaN	NaN	NaN	NaN	NaN	NaN	NaN	NaN	NaN	NaN	NaN	NaN	18.1357	NaN	NaN	sp|Q8VC28|AK1CD_MOUSE
NaN	NaN	NaN	NaN	NaN	NaN	NaN	NaN	NaN	18.503	NaN	18.8033	NaN	18.8683	NaN	sp|Q8VC30|TKFC_MOUSE
NaN	NaN	NaN	NaN	NaN	NaN	NaN	NaN	NaN	NaN	NaN	NaN	NaN	20.0102	NaN	sp|Q8VCH0|THIKB_MOUSE
NaN	NaN	NaN	NaN	NaN	NaN	NaN	NaN	NaN	NaN	NaN	NaN	NaN	16.392	NaN	sp|Q8VCI5-2|PEX19-2_MOUSE
NaN	NaN	NaN	NaN	NaN	NaN	NaN	NaN	NaN	NaN	NaN	NaN	NaN	NaN	16.2856	tr|D3YU17|D3YU17_MOUSE
NaN	NaN	NaN	NaN	NaN	NaN	NaN	NaN	NaN	NaN	NaN	NaN	NaN	NaN	17.6929	tr|A0A0J9YUA3|A0A0J9YUA3_MOUSE
NaN	NaN	NaN	NaN	NaN	NaN	NaN	NaN	NaN	NaN	NaN	NaN	NaN	NaN	16.623	tr|A0A1L1SSW1|A0A1L1SSW1_MOUSE
NaN	NaN	NaN	NaN	NaN	NaN	NaN	NaN	NaN	NaN	NaN	NaN	NaN	NaN	18.1779	sp|Q8VDL4-2|ADPGK-2_MOUSE
NaN	NaN	NaN	NaN	NaN	NaN	NaN	NaN	NaN	NaN	NaN	NaN	NaN	NaN	21.0688	sp|Q8VDM4|PSMD2_MOUSE
NaN	17.5873	NaN	NaN	NaN	NaN	NaN	NaN	NaN	NaN	NaN	NaN	NaN	NaN	NaN	sp|Q8VDM6-2|HNRL1-2_MOUSE
NaN	NaN	NaN	NaN	NaN	NaN	NaN	NaN	NaN	NaN	NaN	NaN	NaN	NaN	NaN	sp|Q8VE38-2|OXND1-2_MOUSE
NaN	NaN	NaN	NaN	NaN	NaN	NaN	NaN	NaN	NaN	NaN	NaN	NaN	NaN	17.832	tr|F6VRI6|F6VRI6_MOUSE
NaN	NaN	NaN	NaN	NaN	NaN	NaN	NaN	19.6713	NaN	NaN	NaN	NaN	NaN	NaN	sp|Q8VE99|CC115_MOUSE
NaN	NaN	NaN	NaN	19.0672	NaN	NaN	NaN	NaN	NaN	NaN	NaN	NaN	NaN	NaN	tr|F6Z458|F6Z458_MOUSE
NaN	NaN	NaN	NaN	NaN	NaN	NaN	NaN	19.7588	NaN	NaN	NaN	NaN	NaN	NaN	sp|Q8VEJ9|VPS4A_MOUSE
NaN	NaN	NaN	NaN	NaN	NaN	NaN	NaN	NaN	NaN	19.9213	NaN	NaN	NaN	NaN	sp|Q8VEM8|MPCP_MOUSE
NaN	NaN	NaN	NaN	NaN	NaN	NaN	NaN	NaN	NaN	NaN	NaN	NaN	NaN	NaN	sp|Q8VHY0-3|CSPG4-3_MOUSE
NaN	18.3285	NaN	NaN	NaN	NaN	NaN	NaN	NaN	NaN	NaN	NaN	NaN	NaN	NaN	sp|Q8VI36-2|PAXI-2_MOUSE
NaN	NaN	16.759	NaN	NaN	NaN	NaN	NaN	NaN	NaN	NaN	NaN	NaN	NaN	NaN	tr|Q5U4C5|Q5U4C5_MOUSE
NaN	NaN	NaN	NaN	NaN	NaN	NaN	NaN	NaN	NaN	NaN	NaN	NaN	18.5344	NaN	sp|Q91UZ5|IMPA2_MOUSE
19.7505	NaN	18.9821	NaN	NaN	NaN	NaN	NaN	NaN	NaN	NaN	NaN	NaN	NaN	NaN	sp|Q91V12-2|BACH-2_MOUSE
18.7736	NaN	NaN	NaN	NaN	NaN	NaN	NaN	NaN	NaN	NaN	NaN	NaN	NaN	NaN	tr|Q50HX3|Q50HX3_MOUSE
20.346	19.6241	20.5474	NaN	NaN	NaN	NaN	NaN	19.6566	NaN	NaN	NaN	NaN	18.9567	NaN	tr|Q3U4F0|Q3U4F0_MOUSE
20.9102	20.69	21.0431	NaN	NaN	NaN	NaN	NaN	NaN	NaN	NaN	NaN	NaN	NaN	NaN	sp|Q91VH2|SNX9_MOUSE
NaN	NaN	NaN	NaN	NaN	NaN	NaN	NaN	NaN	NaN	NaN	NaN	NaN	NaN	18.5027	tr|A0A3B2WCC1|A0A3B2WCC1_MOUSE
NaN	NaN	NaN	NaN	NaN	NaN	NaN	NaN	NaN	NaN	NaN	NaN	NaN	NaN	16.8675	sp|Q91VJ5|PQBP1_MOUSE
19.8994	NaN	NaN	NaN	NaN	NaN	NaN	NaN	NaN	NaN	NaN	NaN	NaN	NaN	NaN	sp|Q91VR5|DDX1_MOUSE
NaN	NaN	NaN	NaN	NaN	NaN	NaN	NaN	NaN	NaN	NaN	NaN	NaN	17.3785	NaN	sp|Q91VR8|BRK1_MOUSE
NaN	NaN	NaN	NaN	NaN	NaN	NaN	NaN	NaN	NaN	NaN	NaN	NaN	NaN	19.242	tr|A0A0N4SV17|A0A0N4SV17_MOUSE
NaN	NaN	NaN	NaN	NaN	NaN	NaN	NaN	NaN	NaN	NaN	NaN	NaN	19.2028	NaN	tr|E9Q8C5|E9Q8C5_MOUSE
NaN	NaN	17.9894	NaN	NaN	NaN	NaN	NaN	NaN	NaN	NaN	NaN	NaN	NaN	NaN	tr|B7ZC23|B7ZC23_MOUSE
NaN	NaN	NaN	NaN	NaN	NaN	NaN	NaN	NaN	NaN	NaN	NaN	15.709	NaN	NaN	sp|Q91W97|HKDC1_MOUSE
19.4737	NaN	19.6943	NaN	NaN	NaN	NaN	NaN	NaN	NaN	NaN	NaN	NaN	NaN	NaN	tr|A0A0G2JG00|A0A0G2JG00_MOUSE
NaN	NaN	NaN	NaN	NaN	NaN	22.6717	NaN	NaN	NaN	NaN	NaN	NaN	NaN	NaN	sp|Q91WR6|GINM1_MOUSE
18.2823	NaN	NaN	NaN	NaN	NaN	NaN	NaN	NaN	NaN	NaN	NaN	NaN	NaN	NaN	sp|Q91X52|DCXR_MOUSE
NaN	NaN	NaN	NaN	NaN	NaN	NaN	NaN	NaN	NaN	NaN	NaN	NaN	NaN	20.1679	sp|Q91XC8|DAP1_MOUSE
NaN	NaN	NaN	NaN	NaN	NaN	NaN	NaN	NaN	NaN	NaN	NaN	NaN	17.2004	NaN	sp|Q91XI1-2|DUS3L-2_MOUSE
NaN	NaN	19.4836	NaN	NaN	NaN	NaN	NaN	NaN	NaN	NaN	NaN	NaN	NaN	NaN	sp|Q91XL9|OSBL1_MOUSE
NaN	NaN	NaN	NaN	NaN	NaN	NaN	NaN	NaN	NaN	NaN	NaN	NaN	NaN	18.4915	tr|E0CY49|E0CY49_MOUSE
NaN	NaN	20.2288	NaN	NaN	NaN	NaN	NaN	NaN	NaN	NaN	NaN	NaN	NaN	NaN	sp|Q91YR1|TWF1_MOUSE
19.7859	NaN	19.6287	NaN	NaN	NaN	NaN	NaN	NaN	21.0701	NaN	NaN	NaN	21.8521	NaN	tr|D6REG4|D6REG4_MOUSE
NaN	18.4341	NaN	NaN	NaN	NaN	NaN	NaN	NaN	NaN	NaN	NaN	NaN	NaN	NaN	sp|Q91Z83|MYH7_MOUSE
NaN	16.7324	NaN	NaN	NaN	NaN	NaN	NaN	NaN	NaN	NaN	NaN	NaN	NaN	NaN	tr|A0A1Y7VLN4|A0A1Y7VLN4_MOUSE
18.9553	NaN	NaN	NaN	NaN	NaN	NaN	NaN	NaN	NaN	NaN	NaN	NaN	NaN	NaN	tr|A2AMC3|A2AMC3_MOUSE
NaN	NaN	NaN	NaN	NaN	NaN	NaN	NaN	NaN	NaN	NaN	18.6978	NaN	NaN	NaN	sp|Q921M3-2|SF3B3-2_MOUSE
NaN	NaN	NaN	NaN	NaN	NaN	NaN	NaN	NaN	NaN	NaN	19.1018	NaN	NaN	NaN	tr|D3Z6I4|D3Z6I4_MOUSE
17.187	NaN	NaN	NaN	NaN	NaN	NaN	NaN	NaN	NaN	NaN	NaN	NaN	NaN	NaN	sp|Q921X9|PDIA5_MOUSE
NaN	NaN	NaN	NaN	NaN	NaN	NaN	NaN	NaN	NaN	NaN	NaN	18.8544	18.8413	NaN	sp|Q922H4|GMPPA_MOUSE
NaN	NaN	NaN	NaN	NaN	NaN	19.5409	NaN	NaN	NaN	NaN	NaN	NaN	NaN	NaN	sp|Q922W5|P5CR1_MOUSE
NaN	NaN	NaN	NaN	NaN	NaN	NaN	NaN	NaN	20.546	NaN	NaN	20.44	20.4317	20.1957	sp|Q923B6|STEA4_MOUSE
NaN	NaN	NaN	NaN	NaN	NaN	NaN	NaN	NaN	NaN	NaN	NaN	NaN	NaN	NaN	tr|A0A0R4J0S3|A0A0R4J0S3_MOUSE
NaN	NaN	NaN	NaN	NaN	NaN	NaN	NaN	NaN	NaN	NaN	NaN	NaN	NaN	NaN	sp|Q924L1-2|LTMD1-2_MOUSE
NaN	NaN	NaN	NaN	NaN	NaN	NaN	NaN	NaN	NaN	NaN	NaN	NaN	NaN	NaN	sp|Q924X2|CPT1B_MOUSE
NaN	NaN	NaN	NaN	NaN	NaN	NaN	NaN	NaN	NaN	16.4791	NaN	NaN	NaN	NaN	sp|Q925F2|ESAM_MOUSE
NaN	NaN	NaN	NaN	NaN	NaN	NaN	NaN	NaN	NaN	NaN	NaN	NaN	NaN	NaN	tr|D3YXH5|D3YXH5_MOUSE
NaN	NaN	NaN	NaN	NaN	NaN	NaN	NaN	NaN	NaN	NaN	NaN	NaN	NaN	20.3584	tr|Q6X4T6|Q6X4T6_MOUSE
NaN	NaN	NaN	NaN	NaN	NaN	NaN	NaN	NaN	NaN	NaN	NaN	NaN	NaN	17.6412	sp|Q99J39-2|DCMC-2_MOUSE
NaN	19.2555	NaN	NaN	NaN	NaN	NaN	NaN	NaN	NaN	NaN	NaN	NaN	NaN	NaN	sp|Q99JB8|PACN3_MOUSE
NaN	NaN	22.3384	NaN	NaN	NaN	NaN	NaN	NaN	NaN	NaN	NaN	NaN	NaN	NaN	sp|Q99JI4|PSMD6_MOUSE
19.0325	NaN	NaN	NaN	NaN	NaN	NaN	NaN	NaN	NaN	NaN	NaN	NaN	18.3677	NaN	sp|Q99K01-3|PDXD1-3_MOUSE
22.9575	NaN	NaN	NaN	NaN	NaN	NaN	NaN	NaN	21.1099	NaN	NaN	21.5341	22.0731	NaN	tr|A0A1C7CYV0|A0A1C7CYV0_MOUSE
NaN	NaN	NaN	NaN	NaN	NaN	NaN	NaN	NaN	21.7562	NaN	NaN	NaN	NaN	NaN	tr|E9PYA3|E9PYA3_MOUSE
19.0684	NaN	NaN	NaN	NaN	NaN	NaN	NaN	NaN	20.7587	NaN	20.8697	20.8837	NaN	NaN	sp|Q99KC8|VMA5A_MOUSE
NaN	NaN	NaN	NaN	NaN	NaN	NaN	NaN	NaN	NaN	NaN	NaN	NaN	NaN	NaN	sp|Q99KV1|DJB11_MOUSE
NaN	NaN	NaN	NaN	NaN	NaN	NaN	NaN	NaN	NaN	18.9966	NaN	NaN	NaN	NaN	sp|Q99L04|DHRS1_MOUSE
NaN	NaN	22.6462	NaN	NaN	NaN	NaN	NaN	NaN	NaN	NaN	NaN	NaN	NaN	NaN	tr|E9Q1V0|E9Q1V0_MOUSE
NaN	NaN	NaN	NaN	NaN	NaN	NaN	NaN	NaN	20.5439	NaN	NaN	NaN	NaN	20.6947	sp|Q99LF4|RTCB_MOUSE
NaN	NaN	21.0263	NaN	NaN	NaN	NaN	NaN	NaN	NaN	20.7831	NaN	NaN	NaN	NaN	sp|Q99LT0|DPY30_MOUSE
NaN	NaN	NaN	NaN	NaN	NaN	NaN	NaN	NaN	NaN	NaN	NaN	NaN	NaN	NaN	sp|Q9CQD4|CH1B2_MOUSE
NaN	NaN	NaN	NaN	NaN	NaN	NaN	NaN	NaN	NaN	NaN	NaN	NaN	17.1633	NaN	sp|Q99MN1|SYK_MOUSE
NaN	NaN	NaN	NaN	NaN	NaN	NaN	NaN	NaN	NaN	NaN	NaN	NaN	NaN	17.1321	tr|Q3UXD9|Q3UXD9_MOUSE
NaN	NaN	NaN	NaN	NaN	NaN	NaN	NaN	NaN	NaN	NaN	NaN	NaN	NaN	NaN	sp|Q99NB1|ACS2L_MOUSE
NaN	NaN	NaN	NaN	NaN	NaN	NaN	NaN	17.5567	NaN	NaN	NaN	NaN	NaN	NaN	tr|G5E866|G5E866_MOUSE
NaN	NaN	19.4352	NaN	NaN	NaN	NaN	NaN	NaN	NaN	NaN	NaN	NaN	NaN	NaN	sp|Q99P72-5|RTN4-5_MOUSE
NaN	NaN	NaN	NaN	NaN	NaN	NaN	NaN	NaN	NaN	NaN	NaN	NaN	NaN	NaN	sp|Q99PR8-2|HSPB2-2_MOUSE
NaN	NaN	NaN	NaN	NaN	NaN	NaN	NaN	NaN	NaN	NaN	NaN	NaN	NaN	NaN	tr|A0A0G2JGL1|A0A0G2JGL1_MOUSE
NaN	NaN	NaN	NaN	NaN	NaN	NaN	17.9041	NaN	NaN	NaN	NaN	NaN	NaN	NaN	sp|Q9CPP0|NPM3_MOUSE
NaN	NaN	NaN	NaN	NaN	NaN	NaN	NaN	NaN	NaN	NaN	NaN	NaN	NaN	NaN	sp|Q9CPQ3|TOM22_MOUSE
NaN	NaN	NaN	NaN	NaN	NaN	NaN	NaN	NaN	NaN	NaN	NaN	NaN	NaN	18.8265	sp|Q9CPQ8|ATP5L_MOUSE
20.3351	NaN	NaN	20.24	NaN	NaN	NaN	NaN	NaN	NaN	NaN	NaN	NaN	NaN	19.0376	sp|Q9CPT4|MYDGF_MOUSE
NaN	NaN	NaN	NaN	NaN	NaN	NaN	NaN	NaN	NaN	NaN	NaN	NaN	NaN	20.1492	tr|Q3UA72|Q3UA72_MOUSE
NaN	NaN	18.4076	NaN	NaN	NaN	NaN	NaN	NaN	NaN	NaN	NaN	NaN	NaN	NaN	sp|Q9CPX6|ATG3_MOUSE
NaN	NaN	NaN	NaN	NaN	NaN	NaN	NaN	NaN	NaN	NaN	NaN	NaN	NaN	18.0333	sp|Q9CPX8|QCR10_MOUSE
NaN	NaN	NaN	NaN	NaN	NaN	NaN	NaN	NaN	NaN	NaN	NaN	NaN	NaN	18.6424	sp|Q9CQ19|MYL9_MOUSE
NaN	NaN	NaN	NaN	NaN	NaN	NaN	NaN	NaN	NaN	NaN	NaN	NaN	NaN	NaN	sp|Q9CQ40|RM49_MOUSE
NaN	NaN	NaN	NaN	NaN	NaN	NaN	NaN	NaN	NaN	NaN	NaN	NaN	NaN	17.2086	sp|Q9CQF9|PCYOX_MOUSE
NaN	NaN	NaN	NaN	NaN	NaN	NaN	NaN	NaN	NaN	NaN	NaN	NaN	NaN	16.7427	sp|Q9CQI6|COTL1_MOUSE
NaN	NaN	NaN	NaN	NaN	NaN	NaN	20.7858	NaN	NaN	NaN	NaN	NaN	NaN	NaN	sp|Q9CQN3|TOM6_MOUSE
NaN	NaN	NaN	NaN	NaN	NaN	NaN	NaN	NaN	NaN	NaN	NaN	NaN	NaN	NaN	tr|D3Z5K6|D3Z5K6_MOUSE
22.4351	21.3091	22.1336	NaN	NaN	NaN	NaN	NaN	NaN	NaN	NaN	NaN	NaN	NaN	NaN	sp|Q9CQW9|IFM3_MOUSE
NaN	NaN	NaN	NaN	NaN	NaN	NaN	NaN	NaN	NaN	NaN	NaN	NaN	NaN	NaN	tr|D3Z4D6|D3Z4D6_MOUSE
NaN	NaN	NaN	NaN	NaN	NaN	NaN	NaN	NaN	NaN	NaN	21.0105	NaN	21.1867	NaN	sp|Q9CR00|PSMD9_MOUSE
NaN	17.6357	NaN	NaN	NaN	NaN	NaN	NaN	NaN	NaN	NaN	NaN	NaN	NaN	NaN	sp|Q9CR16|PPID_MOUSE
19.3308	19.8492	19.751	NaN	NaN	NaN	NaN	NaN	NaN	NaN	NaN	NaN	NaN	NaN	NaN	sp|Q9CR26|VTA1_MOUSE
NaN	NaN	NaN	NaN	NaN	NaN	NaN	NaN	NaN	NaN	NaN	NaN	NaN	NaN	NaN	tr|G3UWD8|G3UWD8_MOUSE
NaN	NaN	NaN	NaN	NaN	NaN	NaN	NaN	NaN	NaN	NaN	NaN	NaN	NaN	17.4589	sp|Q9CR61|NDUB7_MOUSE
NaN	NaN	NaN	NaN	NaN	NaN	NaN	NaN	NaN	NaN	NaN	NaN	NaN	NaN	18.8095	tr|J3JS94|J3JS94_MOUSE
NaN	NaN	NaN	NaN	NaN	NaN	NaN	NaN	NaN	NaN	NaN	NaN	NaN	NaN	NaN	sp|Q9CR86|CHSP1_MOUSE
NaN	NaN	NaN	NaN	NaN	NaN	NaN	NaN	NaN	NaN	NaN	NaN	NaN	NaN	NaN	sp|Q9CRB2|NHP2_MOUSE
NaN	NaN	NaN	NaN	NaN	NaN	NaN	NaN	NaN	NaN	NaN	NaN	NaN	NaN	NaN	sp|Q9CRB8|MTFP1_MOUSE
NaN	NaN	NaN	NaN	NaN	NaN	NaN	NaN	NaN	NaN	NaN	NaN	NaN	NaN	NaN	sp|Q9CRD0-3|OCAD1-3_MOUSE
NaN	NaN	NaN	NaN	NaN	NaN	22.0787	21.0116	21.9633	NaN	NaN	NaN	NaN	NaN	NaN	sp|Q9CRD2|EMC2_MOUSE
19.3758	20.1238	19.3135	NaN	NaN	NaN	NaN	NaN	NaN	NaN	NaN	NaN	NaN	18.8555	NaN	tr|A0A0B4J1E2|A0A0B4J1E2_MOUSE
19.2771	NaN	19.1586	NaN	NaN	NaN	NaN	NaN	NaN	NaN	NaN	NaN	NaN	NaN	NaN	sp|Q9CT10|RANB3_MOUSE
NaN	NaN	NaN	NaN	NaN	NaN	NaN	NaN	NaN	NaN	23.3797	NaN	NaN	NaN	NaN	sp|Q9CW03|SMC3_MOUSE
NaN	16.7731	NaN	NaN	NaN	NaN	NaN	NaN	NaN	NaN	NaN	NaN	NaN	NaN	NaN	sp|Q9CW46|RAVR1_MOUSE
NaN	NaN	NaN	NaN	NaN	NaN	NaN	NaN	NaN	NaN	NaN	NaN	NaN	NaN	NaN	sp|Q9CWE0|MFR1L_MOUSE
NaN	NaN	NaN	NaN	NaN	NaN	NaN	NaN	NaN	NaN	NaN	NaN	NaN	NaN	NaN	tr|A0A3B2WD93|A0A3B2WD93_MOUSE
NaN	NaN	NaN	NaN	NaN	NaN	NaN	NaN	NaN	NaN	NaN	NaN	NaN	NaN	18.7637	tr|A0A494BBK3|A0A494BBK3_MOUSE
NaN	NaN	NaN	NaN	NaN	NaN	NaN	NaN	NaN	NaN	NaN	NaN	NaN	NaN	18.9732	tr|A0A0G2JEA9|A0A0G2JEA9_MOUSE
NaN	NaN	NaN	NaN	NaN	NaN	NaN	NaN	NaN	NaN	NaN	NaN	NaN	NaN	19.0874	sp|Q9CXA2|T3HPD_MOUSE
NaN	NaN	NaN	NaN	NaN	NaN	17.8464	NaN	NaN	NaN	NaN	NaN	NaN	NaN	NaN	tr|F6USD5|F6USD5_MOUSE
NaN	NaN	NaN	NaN	NaN	NaN	NaN	NaN	NaN	NaN	NaN	NaN	NaN	NaN	NaN	sp|Q9CXW2|RT22_MOUSE
NaN	NaN	NaN	NaN	NaN	NaN	NaN	NaN	NaN	NaN	NaN	NaN	NaN	NaN	NaN	sp|Q9CY73|RM44_MOUSE
NaN	NaN	NaN	18.4711	NaN	NaN	NaN	NaN	NaN	NaN	NaN	NaN	NaN	NaN	NaN	sp|Q9CYA0|CREL2_MOUSE
NaN	NaN	NaN	NaN	NaN	NaN	NaN	NaN	NaN	NaN	NaN	NaN	NaN	18.8386	NaN	sp|Q9CYG7-2|TOM34-2_MOUSE
NaN	NaN	NaN	NaN	NaN	NaN	NaN	NaN	NaN	NaN	NaN	NaN	NaN	NaN	18.8582	tr|D3YWL4|D3YWL4_MOUSE
NaN	NaN	NaN	NaN	NaN	NaN	NaN	NaN	NaN	NaN	NaN	NaN	NaN	NaN	NaN	tr|D3YTR7|D3YTR7_MOUSE
16.2179	NaN	NaN	NaN	NaN	NaN	NaN	NaN	NaN	NaN	NaN	NaN	NaN	NaN	NaN	tr|D3YVI6|D3YVI6_MOUSE
NaN	NaN	NaN	NaN	NaN	NaN	NaN	NaN	NaN	NaN	NaN	NaN	NaN	NaN	17.388	tr|A2A6M1|A2A6M1_MOUSE
NaN	NaN	NaN	NaN	NaN	NaN	NaN	NaN	NaN	NaN	NaN	NaN	NaN	NaN	17.3149	sp|Q9CZJ2|HS12B_MOUSE
NaN	NaN	NaN	NaN	NaN	NaN	NaN	NaN	NaN	NaN	NaN	NaN	NaN	NaN	NaN	sp|Q9CZR8|EFTS_MOUSE
NaN	NaN	NaN	NaN	NaN	NaN	NaN	NaN	NaN	NaN	NaN	NaN	NaN	17.9005	NaN	sp|Q9D020-1|5NT3A-1_MOUSE
NaN	NaN	NaN	NaN	NaN	NaN	NaN	NaN	NaN	NaN	NaN	NaN	NaN	NaN	NaN	sp|Q9D0D3|PAPD1_MOUSE
19.2088	NaN	19.274	NaN	NaN	NaN	NaN	NaN	20.1075	NaN	NaN	NaN	NaN	NaN	NaN	sp|Q9D0F3|LMAN1_MOUSE
20.3445	21.6297	19.9423	NaN	NaN	NaN	NaN	NaN	NaN	NaN	NaN	NaN	NaN	NaN	18.7585	sp|Q9D0I9|SYRC_MOUSE
NaN	NaN	NaN	NaN	NaN	NaN	NaN	NaN	NaN	NaN	NaN	NaN	NaN	NaN	NaN	sp|Q9D0Q7|RM45_MOUSE
NaN	NaN	16.4548	NaN	NaN	NaN	NaN	NaN	NaN	NaN	NaN	NaN	NaN	NaN	NaN	sp|Q9D0R2|SYTC_MOUSE
19.7435	20.5132	19.8081	NaN	NaN	NaN	NaN	NaN	NaN	NaN	NaN	NaN	NaN	NaN	NaN	sp|Q9D0R8|LSM12_MOUSE
NaN	NaN	NaN	NaN	NaN	NaN	NaN	NaN	NaN	NaN	NaN	NaN	NaN	NaN	NaN	sp|Q9D0Y8|RM52_MOUSE
NaN	NaN	NaN	NaN	NaN	NaN	NaN	NaN	NaN	NaN	NaN	NaN	16.5449	NaN	NaN	sp|Q9D1H8|RM53_MOUSE
NaN	NaN	NaN	NaN	NaN	NaN	NaN	NaN	NaN	NaN	NaN	19.4676	NaN	NaN	NaN	sp|Q9D1H9|MFAP4_MOUSE
NaN	NaN	NaN	NaN	NaN	NaN	NaN	NaN	NaN	NaN	NaN	NaN	NaN	NaN	NaN	sp|Q9D1I5|MCEE_MOUSE
NaN	NaN	NaN	NaN	NaN	NaN	NaN	NaN	NaN	NaN	NaN	NaN	NaN	NaN	18.2252	sp|Q9D1L0|CHCH2_MOUSE
NaN	NaN	NaN	NaN	NaN	NaN	NaN	NaN	NaN	NaN	NaN	NaN	19.1719	NaN	NaN	sp|Q9D1L9|LTOR5_MOUSE
NaN	NaN	NaN	NaN	NaN	NaN	NaN	NaN	NaN	NaN	NaN	NaN	19.1632	NaN	NaN	sp|Q9D1X0|NOL3_MOUSE
NaN	NaN	NaN	NaN	NaN	NaN	NaN	NaN	NaN	NaN	NaN	20.5783	NaN	22.3639	NaN	sp|Q9D258|ACBD7_MOUSE
NaN	NaN	NaN	NaN	NaN	NaN	NaN	NaN	NaN	NaN	NaN	NaN	NaN	NaN	NaN	tr|D3Z1G7|D3Z1G7_MOUSE
19.4868	20.5608	NaN	NaN	NaN	NaN	NaN	NaN	NaN	NaN	NaN	NaN	NaN	NaN	NaN	sp|Q9D2M8|UB2V2_MOUSE
NaN	NaN	NaN	NaN	NaN	NaN	NaN	NaN	NaN	NaN	NaN	19.4734	NaN	NaN	NaN	sp|Q9D2R0|AACS_MOUSE
NaN	NaN	NaN	NaN	NaN	NaN	NaN	NaN	NaN	NaN	NaN	NaN	NaN	NaN	NaN	sp|Q9D2R6|COA3_MOUSE
NaN	NaN	NaN	NaN	NaN	NaN	NaN	NaN	NaN	NaN	NaN	NaN	NaN	NaN	20.0772	tr|A0A1W2P7X3|A0A1W2P7X3_MOUSE
NaN	NaN	NaN	NaN	NaN	NaN	NaN	NaN	NaN	NaN	NaN	NaN	NaN	NaN	NaN	sp|Q9D404|OXSM_MOUSE
NaN	NaN	NaN	NaN	NaN	NaN	NaN	NaN	NaN	NaN	18.8064	NaN	NaN	NaN	NaN	sp|Q9D5V6|SYAP1_MOUSE
NaN	NaN	NaN	NaN	NaN	NaN	NaN	NaN	NaN	NaN	NaN	NaN	NaN	NaN	18.603	tr|A2ANA0|A2ANA0_MOUSE
NaN	NaN	NaN	NaN	NaN	NaN	NaN	NaN	NaN	NaN	NaN	NaN	NaN	NaN	NaN	tr|A0A0J9YTY6|A0A0J9YTY6_MOUSE
NaN	NaN	17.2381	NaN	NaN	NaN	NaN	NaN	NaN	NaN	NaN	NaN	NaN	NaN	NaN	sp|Q9D787|PPIL2_MOUSE
NaN	NaN	NaN	NaN	NaN	NaN	NaN	NaN	NaN	NaN	NaN	NaN	NaN	19.0151	NaN	sp|Q9D7A8|ARMC1_MOUSE
NaN	NaN	NaN	NaN	NaN	NaN	NaN	NaN	NaN	NaN	NaN	NaN	NaN	NaN	NaN	sp|Q9D7N3|RT09_MOUSE
NaN	NaN	NaN	NaN	NaN	NaN	NaN	NaN	NaN	NaN	NaN	NaN	NaN	NaN	18.2306	sp|Q9D832|DNJB4_MOUSE
NaN	NaN	NaN	NaN	NaN	NaN	NaN	NaN	NaN	NaN	NaN	NaN	NaN	NaN	17.6003	sp|Q9D898|ARP5L_MOUSE
19.3571	NaN	NaN	NaN	NaN	NaN	NaN	NaN	NaN	NaN	NaN	NaN	NaN	NaN	NaN	sp|Q9D8S4|ORN_MOUSE
NaN	NaN	NaN	NaN	NaN	NaN	NaN	NaN	NaN	NaN	NaN	NaN	NaN	19.8829	NaN	sp|Q9D8S9|BOLA1_MOUSE
NaN	NaN	NaN	NaN	NaN	NaN	NaN	NaN	NaN	NaN	NaN	NaN	NaN	NaN	18.7558	tr|Q8C845|Q8C845_MOUSE
NaN	NaN	NaN	NaN	NaN	NaN	NaN	NaN	NaN	NaN	NaN	NaN	NaN	20.3992	NaN	sp|Q9DAK9|PHP14_MOUSE
NaN	NaN	NaN	NaN	NaN	NaN	NaN	NaN	NaN	NaN	NaN	NaN	NaN	NaN	17.9678	tr|A0A0N4SVT3|A0A0N4SVT3_MOUSE
NaN	NaN	NaN	NaN	NaN	NaN	NaN	NaN	NaN	NaN	NaN	NaN	NaN	NaN	20.7255	tr|A0A1Y7VLY5|A0A1Y7VLY5_MOUSE
NaN	NaN	NaN	NaN	NaN	NaN	NaN	NaN	NaN	NaN	20.5332	NaN	21.9045	NaN	21.5338	sp|Q9DB60|PXL2B_MOUSE
NaN	NaN	NaN	NaN	NaN	NaN	NaN	NaN	NaN	21.1684	21.2249	NaN	20.3325	NaN	NaN	tr|D3YY36|D3YY36_MOUSE
NaN	NaN	NaN	NaN	NaN	NaN	NaN	NaN	NaN	NaN	19.5236	NaN	NaN	NaN	NaN	tr|H3BKM0|H3BKM0_MOUSE
NaN	NaN	NaN	NaN	NaN	NaN	NaN	NaN	22.3316	NaN	NaN	NaN	NaN	NaN	NaN	tr|A2ACG7|A2ACG7_MOUSE
NaN	NaN	16.8965	NaN	NaN	NaN	NaN	NaN	NaN	NaN	NaN	NaN	NaN	NaN	NaN	sp|Q9DBS5|KLC4_MOUSE
NaN	NaN	NaN	NaN	NaN	NaN	NaN	NaN	NaN	NaN	NaN	NaN	NaN	17.584	NaN	sp|Q9DBZ1-2|IKIP-2_MOUSE
NaN	NaN	NaN	NaN	NaN	NaN	NaN	NaN	NaN	NaN	NaN	NaN	NaN	NaN	NaN	tr|A2AIW9|A2AIW9_MOUSE
20.0943	20.887	19.8602	NaN	NaN	NaN	20.0799	NaN	NaN	NaN	NaN	NaN	NaN	NaN	NaN	sp|Q9DCC4|P5CR3_MOUSE
NaN	NaN	NaN	NaN	17.9415	NaN	NaN	NaN	NaN	NaN	NaN	NaN	NaN	NaN	NaN	tr|Q8VCR4|Q8VCR4_MOUSE
19.9119	19.8034	20.3573	NaN	NaN	NaN	NaN	NaN	NaN	NaN	19.0524	NaN	NaN	20.1503	NaN	sp|Q9DCH4|EIF3F_MOUSE
NaN	NaN	NaN	NaN	NaN	NaN	NaN	NaN	NaN	NaN	NaN	NaN	NaN	20.7116	NaN	tr|E9PUC6|E9PUC6_MOUSE
NaN	NaN	NaN	NaN	NaN	NaN	NaN	NaN	NaN	NaN	NaN	NaN	NaN	NaN	NaN	sp|Q9DCZ1|GMPR1_MOUSE
NaN	NaN	NaN	NaN	NaN	NaN	NaN	NaN	NaN	NaN	NaN	NaN	NaN	NaN	18.4132	sp|Q9DD18|DTD1_MOUSE
NaN	NaN	NaN	NaN	NaN	NaN	NaN	NaN	NaN	NaN	NaN	NaN	17.6502	NaN	NaN	sp|Q9EP95|RETNA_MOUSE
NaN	NaN	NaN	NaN	NaN	NaN	NaN	NaN	NaN	NaN	18.6836	NaN	NaN	NaN	NaN	sp|Q9EPB5|SERHL_MOUSE
NaN	19.5114	NaN	NaN	NaN	NaN	NaN	NaN	NaN	NaN	NaN	NaN	NaN	NaN	NaN	sp|Q9EPJ9|ARFG1_MOUSE
NaN	NaN	NaN	NaN	NaN	NaN	NaN	NaN	NaN	NaN	NaN	NaN	NaN	NaN	18.992	sp|Q9EQH2|ERAP1_MOUSE
NaN	NaN	NaN	NaN	NaN	NaN	NaN	NaN	NaN	NaN	NaN	NaN	NaN	18.4151	NaN	tr|A2BE92|A2BE92_MOUSE
NaN	NaN	NaN	NaN	NaN	NaN	NaN	NaN	NaN	NaN	NaN	NaN	NaN	17.21	NaN	sp|Q9ER00|STX12_MOUSE
NaN	NaN	NaN	NaN	NaN	NaN	NaN	NaN	NaN	NaN	NaN	NaN	NaN	16.7775	NaN	sp|Q9ERD7|TBB3_MOUSE
NaN	NaN	NaN	NaN	NaN	NaN	NaN	NaN	NaN	NaN	NaN	NaN	NaN	NaN	18.5558	tr|F6SWV4|F6SWV4_MOUSE
19.3945	19.8592	NaN	NaN	NaN	NaN	NaN	NaN	NaN	NaN	NaN	NaN	NaN	NaN	NaN	sp|Q9ERG0-2|LIMA1-2_MOUSE
NaN	NaN	NaN	NaN	NaN	NaN	NaN	NaN	NaN	NaN	NaN	NaN	NaN	17.0866	NaN	sp|Q9ES97-3|RTN3-3_MOUSE
NaN	NaN	NaN	NaN	NaN	NaN	NaN	NaN	NaN	NaN	NaN	NaN	NaN	NaN	20.7612	sp|Q9ESB3|HRG_MOUSE
NaN	NaN	NaN	NaN	NaN	NaN	NaN	NaN	NaN	NaN	NaN	NaN	NaN	NaN	NaN	sp|Q9ESP1|SDF2L_MOUSE
NaN	NaN	NaN	NaN	NaN	NaN	NaN	NaN	18.5025	NaN	NaN	NaN	NaN	NaN	NaN	sp|Q9EST5|AN32B_MOUSE
NaN	NaN	NaN	NaN	NaN	NaN	NaN	NaN	NaN	NaN	NaN	NaN	NaN	NaN	16.1872	sp|Q9ET54-5|PALLD-5_MOUSE
NaN	NaN	NaN	NaN	NaN	NaN	NaN	NaN	NaN	NaN	NaN	NaN	NaN	NaN	NaN	sp|Q9ET78|JPH2_MOUSE
NaN	NaN	NaN	NaN	NaN	NaN	NaN	NaN	NaN	NaN	NaN	NaN	NaN	18.8111	NaN	tr|D3YTS4|D3YTS4_MOUSE
NaN	NaN	NaN	NaN	NaN	NaN	NaN	NaN	NaN	NaN	NaN	NaN	NaN	NaN	NaN	tr|Q6P8N8|Q6P8N8_MOUSE
NaN	NaN	NaN	NaN	NaN	NaN	NaN	NaN	NaN	NaN	NaN	NaN	NaN	NaN	17.6758	tr|A0A286YDI5|A0A286YDI5_MOUSE
NaN	19.3039	NaN	NaN	NaN	NaN	NaN	NaN	NaN	NaN	NaN	NaN	NaN	NaN	NaN	sp|Q9JI91|ACTN2_MOUSE
NaN	NaN	NaN	NaN	NaN	NaN	NaN	NaN	NaN	NaN	NaN	NaN	NaN	NaN	NaN	tr|A0A0G2JED4|A0A0G2JED4_MOUSE
NaN	NaN	NaN	NaN	NaN	NaN	NaN	NaN	NaN	NaN	NaN	NaN	NaN	NaN	NaN	sp|Q9JIF9|MYOTI_MOUSE
NaN	NaN	15.9458	NaN	NaN	NaN	NaN	NaN	NaN	NaN	NaN	NaN	NaN	NaN	NaN	tr|B8JJ90|B8JJ90_MOUSE
19.6173	NaN	NaN	NaN	NaN	NaN	NaN	NaN	NaN	NaN	NaN	NaN	NaN	NaN	NaN	sp|Q9JJH1|RNAS4_MOUSE
NaN	NaN	NaN	NaN	NaN	NaN	NaN	NaN	NaN	NaN	NaN	NaN	NaN	NaN	NaN	sp|Q9JJL8|SYSM_MOUSE
19.5118	19.4412	19.3563	NaN	NaN	NaN	NaN	NaN	NaN	NaN	NaN	19.536	NaN	NaN	19.0239	sp|Q9JJV2-3|PROF2-3_MOUSE
NaN	NaN	NaN	NaN	NaN	NaN	NaN	NaN	NaN	NaN	NaN	NaN	NaN	NaN	NaN	sp|Q9JJW5|MYOZ2_MOUSE
19.9268	NaN	20.0254	NaN	NaN	NaN	NaN	NaN	NaN	NaN	NaN	NaN	NaN	NaN	NaN	tr|D3YYR5|D3YYR5_MOUSE
NaN	NaN	NaN	NaN	NaN	NaN	NaN	NaN	NaN	NaN	NaN	NaN	NaN	NaN	NaN	sp|Q9JK37|MYOZ1_MOUSE
NaN	NaN	NaN	NaN	NaN	NaN	NaN	NaN	NaN	NaN	NaN	NaN	NaN	NaN	NaN	sp|Q9JK42|PDK2_MOUSE
NaN	NaN	NaN	NaN	NaN	NaN	NaN	NaN	NaN	NaN	NaN	NaN	NaN	17.9761	NaN	tr|D3YXV9|D3YXV9_MOUSE
NaN	NaN	19.1773	NaN	NaN	NaN	NaN	NaN	NaN	NaN	NaN	NaN	NaN	NaN	NaN	sp|Q9JKF1|IQGA1_MOUSE
NaN	NaN	NaN	NaN	NaN	NaN	NaN	NaN	NaN	NaN	NaN	NaN	NaN	NaN	NaN	tr|A0A0A6YVW1|A0A0A6YVW1_MOUSE
NaN	NaN	NaN	NaN	NaN	NaN	NaN	NaN	NaN	NaN	NaN	NaN	NaN	NaN	19.8311	tr|A0A0A6YXP3|A0A0A6YXP3_MOUSE
NaN	NaN	NaN	NaN	NaN	NaN	NaN	NaN	NaN	NaN	NaN	NaN	NaN	NaN	20.6342	tr|A0A0A6YVU8|A0A0A6YVU8_MOUSE
NaN	NaN	NaN	NaN	NaN	NaN	NaN	NaN	NaN	NaN	NaN	NaN	NaN	NaN	19.5994	tr|A0A0A6YVU1|A0A0A6YVU1_MOUSE
NaN	18.5222	NaN	NaN	NaN	NaN	NaN	NaN	NaN	NaN	NaN	NaN	NaN	NaN	NaN	tr|Q80VB6|Q80VB6_MOUSE
NaN	NaN	NaN	NaN	NaN	NaN	NaN	NaN	NaN	19.0126	NaN	NaN	19.3598	NaN	NaN	sp|Q9JLV1|BAG3_MOUSE
NaN	NaN	NaN	NaN	NaN	NaN	NaN	NaN	NaN	NaN	NaN	NaN	NaN	NaN	18.9939	tr|A2A9X5|A2A9X5_MOUSE
NaN	NaN	NaN	NaN	NaN	NaN	NaN	NaN	NaN	NaN	NaN	NaN	NaN	NaN	18.1479	tr|A2A6Q3|A2A6Q3_MOUSE
NaN	NaN	NaN	NaN	NaN	NaN	NaN	NaN	NaN	NaN	NaN	NaN	NaN	17.8349	NaN	sp|Q9JMC3|DNJA4_MOUSE
NaN	18.6663	NaN	NaN	NaN	NaN	NaN	NaN	NaN	NaN	NaN	NaN	NaN	NaN	NaN	sp|Q9JMH6-2|TRXR1-2_MOUSE
20.1488	20.3985	19.7422	NaN	NaN	NaN	NaN	NaN	NaN	NaN	NaN	NaN	NaN	19.4958	NaN	sp|Q9QUH0|GLRX1_MOUSE
NaN	18.6859	NaN	NaN	NaN	NaN	NaN	NaN	NaN	NaN	NaN	NaN	NaN	NaN	NaN	sp|Q9QUR6|PPCE_MOUSE
NaN	NaN	NaN	NaN	NaN	NaN	NaN	NaN	NaN	NaN	NaN	NaN	NaN	NaN	17.0847	sp|Q9QWK4|CD5L_MOUSE
NaN	NaN	NaN	NaN	NaN	NaN	NaN	NaN	NaN	NaN	NaN	NaN	NaN	NaN	19.5697	tr|D6RDE9|D6RDE9_MOUSE
NaN	NaN	NaN	NaN	NaN	NaN	NaN	NaN	NaN	NaN	NaN	NaN	NaN	NaN	NaN	tr|F8VQE2|F8VQE2_MOUSE
NaN	NaN	NaN	NaN	NaN	NaN	NaN	NaN	NaN	NaN	NaN	NaN	NaN	NaN	17.315	sp|Q9QXS6-3|DREB-3_MOUSE
NaN	16.982	NaN	NaN	NaN	NaN	NaN	NaN	NaN	NaN	NaN	NaN	NaN	NaN	NaN	tr|F6RL59|F6RL59_MOUSE
NaN	NaN	NaN	NaN	NaN	NaN	NaN	NaN	NaN	NaN	NaN	NaN	16.7802	NaN	NaN	tr|Q8BH80|Q8BH80_MOUSE
NaN	NaN	NaN	NaN	NaN	NaN	NaN	NaN	NaN	NaN	NaN	NaN	NaN	NaN	NaN	sp|Q9QYA2|TOM40_MOUSE
NaN	NaN	NaN	NaN	NaN	NaN	NaN	NaN	NaN	NaN	NaN	20.0166	19.3762	19.3846	NaN	sp|Q9QYB5-2|ADDG-2_MOUSE
NaN	19.2752	NaN	NaN	NaN	NaN	NaN	NaN	NaN	19.9389	NaN	NaN	NaN	19.8419	NaN	sp|Q9QYC0-2|ADDA-2_MOUSE
NaN	NaN	17.0832	NaN	NaN	NaN	NaN	NaN	NaN	NaN	NaN	NaN	NaN	NaN	NaN	sp|Q9QYH6|MAGD1_MOUSE
18.1575	NaN	NaN	NaN	NaN	NaN	NaN	NaN	NaN	NaN	NaN	NaN	NaN	NaN	NaN	tr|F7BTP8|F7BTP8_MOUSE
NaN	NaN	NaN	NaN	NaN	NaN	NaN	NaN	NaN	NaN	NaN	NaN	NaN	NaN	NaN	tr|A0A3B2WCH2|A0A3B2WCH2_MOUSE
NaN	20.0137	NaN	NaN	NaN	NaN	NaN	NaN	NaN	NaN	NaN	20.7382	NaN	NaN	NaN	tr|Q8C5G6|Q8C5G6_MOUSE
18.8857	NaN	NaN	NaN	NaN	NaN	NaN	NaN	NaN	NaN	NaN	NaN	NaN	NaN	NaN	tr|F6RL36|F6RL36_MOUSE
NaN	NaN	NaN	NaN	NaN	NaN	NaN	NaN	NaN	NaN	NaN	NaN	NaN	NaN	20.3216	tr|D3Z645|D3Z645_MOUSE
NaN	NaN	NaN	NaN	NaN	NaN	NaN	NaN	NaN	NaN	NaN	NaN	NaN	NaN	NaN	tr|A0A0R4J174|A0A0R4J174_MOUSE
NaN	NaN	21.3506	NaN	NaN	NaN	NaN	NaN	NaN	NaN	NaN	NaN	NaN	NaN	NaN	sp|Q9QZM0|UBQL2_MOUSE
NaN	NaN	NaN	NaN	NaN	NaN	NaN	NaN	NaN	NaN	NaN	NaN	NaN	NaN	18.6053	tr|F7C3I9|F7C3I9_MOUSE
NaN	NaN	NaN	NaN	NaN	NaN	NaN	NaN	NaN	NaN	NaN	NaN	NaN	NaN	15.5721	sp|Q9QZQ8-2|H2AY-2_MOUSE
NaN	NaN	NaN	NaN	NaN	NaN	NaN	NaN	21.1024	NaN	NaN	NaN	NaN	NaN	NaN	sp|Q9QZS0|CO4A3_MOUSE
NaN	NaN	17.4651	NaN	NaN	NaN	NaN	NaN	NaN	NaN	NaN	NaN	NaN	NaN	NaN	tr|A0A3Q4EGA7|A0A3Q4EGA7_MOUSE
NaN	NaN	NaN	NaN	NaN	NaN	NaN	NaN	NaN	19.9886	20.0311	20.102	NaN	NaN	NaN	sp|Q9R069|BCAM_MOUSE
NaN	NaN	20.3409	NaN	NaN	NaN	NaN	NaN	NaN	19.6203	NaN	NaN	19.0771	19.624	NaN	sp|Q9R0N0|GALK1_MOUSE
19.9165	20.4636	19.7979	NaN	NaN	NaN	NaN	NaN	NaN	NaN	NaN	NaN	NaN	NaN	NaN	tr|D3Z7C6|D3Z7C6_MOUSE
19.8192	NaN	NaN	NaN	NaN	NaN	NaN	NaN	NaN	NaN	NaN	NaN	NaN	NaN	NaN	tr|Q3TFP0|Q3TFP0_MOUSE
NaN	NaN	NaN	NaN	NaN	NaN	NaN	NaN	NaN	NaN	NaN	19.3671	18.7976	NaN	19.3798	tr|F6ZKZ3|F6ZKZ3_MOUSE
NaN	NaN	NaN	NaN	NaN	NaN	NaN	NaN	NaN	NaN	NaN	NaN	NaN	NaN	NaN	sp|Q9R1P1|PSB3_MOUSE
NaN	NaN	NaN	NaN	NaN	NaN	NaN	NaN	NaN	NaN	NaN	NaN	NaN	NaN	17.1542	sp|Q9R1P3|PSB2_MOUSE
NaN	NaN	NaN	NaN	NaN	NaN	NaN	NaN	NaN	NaN	NaN	NaN	NaN	NaN	17.0253	tr|A0A1L1SRN0|A0A1L1SRN0_MOUSE
NaN	NaN	NaN	NaN	NaN	NaN	NaN	NaN	NaN	NaN	17.0024	NaN	NaN	NaN	NaN	tr|G5E898|G5E898_MOUSE
NaN	NaN	NaN	NaN	NaN	NaN	NaN	NaN	NaN	NaN	NaN	NaN	NaN	NaN	20.0212	sp|Q9WTI7|MYO1C_MOUSE
NaN	NaN	NaN	NaN	NaN	NaN	NaN	NaN	NaN	NaN	NaN	NaN	NaN	NaN	NaN	tr|A2ANL9|A2ANL9_MOUSE
NaN	NaN	NaN	NaN	NaN	NaN	NaN	NaN	NaN	NaN	NaN	NaN	NaN	NaN	18.908	tr|E9PUV4|E9PUV4_MOUSE
NaN	NaN	19.6063	NaN	NaN	NaN	NaN	NaN	NaN	NaN	NaN	NaN	NaN	NaN	NaN	tr|Q8C605|Q8C605_MOUSE
20.4773	21.1966	20.0145	NaN	NaN	NaN	NaN	NaN	NaN	NaN	18.9105	NaN	NaN	NaN	18.728	sp|Q9WUD1|CHIP_MOUSE
NaN	NaN	NaN	NaN	NaN	NaN	NaN	NaN	NaN	NaN	NaN	NaN	NaN	NaN	17.6347	sp|Q9WUK2-2|IF4H-2_MOUSE
NaN	NaN	NaN	NaN	NaN	NaN	NaN	NaN	NaN	NaN	NaN	NaN	NaN	NaN	NaN	tr|D3YUN3|D3YUN3_MOUSE
NaN	18.4954	NaN	NaN	NaN	NaN	NaN	NaN	NaN	NaN	NaN	NaN	NaN	NaN	NaN	sp|Q9WV32|ARC1B_MOUSE
NaN	NaN	NaN	NaN	NaN	NaN	NaN	NaN	NaN	NaN	NaN	NaN	NaN	NaN	NaN	sp|Q9WV35|ABEC2_MOUSE
NaN	NaN	NaN	NaN	NaN	NaN	NaN	NaN	NaN	NaN	NaN	NaN	NaN	NaN	18.6203	tr|Q6NZD2|Q6NZD2_MOUSE
NaN	NaN	NaN	NaN	NaN	NaN	NaN	NaN	18.6061	NaN	NaN	NaN	NaN	NaN	NaN	sp|Q9WV91|FPRP_MOUSE
NaN	NaN	NaN	NaN	NaN	NaN	NaN	NaN	NaN	NaN	NaN	NaN	NaN	NaN	19.1631	sp|Q9WVC3|CAV2_MOUSE
NaN	17.734	NaN	NaN	NaN	NaN	NaN	NaN	NaN	NaN	NaN	NaN	NaN	NaN	NaN	tr|D6RFA7|D6RFA7_MOUSE
NaN	NaN	NaN	NaN	NaN	NaN	NaN	NaN	NaN	NaN	NaN	NaN	NaN	20.981	NaN	sp|Q9WVH9|FBLN5_MOUSE
NaN	NaN	NaN	NaN	NaN	NaN	NaN	NaN	NaN	NaN	NaN	NaN	NaN	NaN	19.7671	sp|Q9WVQ5|MTNB_MOUSE
NaN	NaN	NaN	NaN	NaN	NaN	NaN	18.6582	NaN	NaN	NaN	NaN	NaN	NaN	NaN	sp|Q9Z0K8|VNN1_MOUSE
19.4355	19.0987	19.0652	NaN	NaN	NaN	NaN	NaN	NaN	NaN	NaN	NaN	NaN	NaN	19.1246	tr|A2AAW9|A2AAW9_MOUSE
NaN	NaN	NaN	NaN	NaN	NaN	NaN	NaN	NaN	NaN	NaN	NaN	NaN	NaN	18.2329	tr|Q3UZP7|Q3UZP7_MOUSE
NaN	NaN	NaN	NaN	NaN	NaN	NaN	NaN	NaN	NaN	NaN	NaN	NaN	NaN	NaN	sp|Q9Z0V8|TI17A_MOUSE
NaN	NaN	NaN	NaN	NaN	NaN	NaN	NaN	20.532	NaN	NaN	NaN	NaN	NaN	NaN	sp|Q9Z110-2|P5CS-2_MOUSE
NaN	19.054	NaN	NaN	NaN	NaN	NaN	NaN	NaN	NaN	NaN	NaN	NaN	NaN	NaN	sp|Q9Z121|CCL8_MOUSE
NaN	NaN	NaN	NaN	NaN	NaN	NaN	NaN	NaN	NaN	NaN	NaN	NaN	NaN	NaN	sp|Q9Z1D1|EIF3G_MOUSE
18.5239	NaN	NaN	NaN	NaN	NaN	NaN	NaN	NaN	NaN	NaN	NaN	NaN	NaN	NaN	sp|Q9Z1F9|SAE2_MOUSE
NaN	NaN	NaN	NaN	20.2649	NaN	NaN	NaN	NaN	NaN	NaN	NaN	NaN	NaN	NaN	sp|Q9Z1G4-3|VPP1-3_MOUSE
19.7542	NaN	NaN	NaN	NaN	NaN	NaN	NaN	NaN	NaN	NaN	NaN	NaN	NaN	NaN	sp|Q9Z1Z2|STRAP_MOUSE
21.8837	NaN	21.3535	NaN	NaN	NaN	NaN	NaN	NaN	NaN	NaN	NaN	NaN	NaN	NaN	sp|Q9Z247|FKBP9_MOUSE
NaN	NaN	NaN	NaN	NaN	NaN	NaN	NaN	NaN	NaN	NaN	NaN	NaN	NaN	NaN	tr|B2RUF0|B2RUF0_MOUSE
NaN	NaN	NaN	NaN	NaN	NaN	NaN	NaN	NaN	NaN	NaN	NaN	NaN	NaN	NaN	tr|D3Z7C0|D3Z7C0_MOUSE
NaN	NaN	NaN	NaN	NaN	NaN	NaN	NaN	NaN	NaN	NaN	17.652	NaN	NaN	NaN	tr|A0A338P6R8|A0A338P6R8_MOUSE
NaN	NaN	17.5305	NaN	NaN	NaN	NaN	NaN	NaN	NaN	NaN	NaN	NaN	NaN	NaN	sp|Q9Z2R6|U119A_MOUSE
NaN	NaN	NaN	NaN	NaN	NaN	NaN	NaN	NaN	NaN	NaN	NaN	NaN	18.0684	NaN	tr|A0A1B0GX25|A0A1B0GX25_MOUSE
NaN	19.4259	19.465	NaN	NaN	NaN	NaN	NaN	NaN	NaN	NaN	19.6397	NaN	NaN	19.3062	sp|Q9Z2W0|DNPEP_MOUSE
NaN	NaN	NaN	NaN	NaN	NaN	NaN	NaN	NaN	NaN	NaN	NaN	NaN	NaN	18.479	tr|A0A1B0GSA1|A0A1B0GSA1_MOUSE
NaN	NaN	NaN	NaN	NaN	NaN	NaN	NaN	NaN	NaN	NaN	NaN	NaN	NaN	16.5046	sp|Q9Z315|SNUT1_MOUSE
NaN	NaN	NaN	NaN	NaN	NaN	NaN	NaN	NaN	NaN	NaN	NaN	15.5996	NaN	NaN	tr|A0A075B5L3|A0A075B5L3_MOUSE
NaN	NaN	NaN	NaN	NaN	NaN	NaN	NaN	NaN	NaN	NaN	NaN	NaN	16.9116	NaN	tr|A0A075B5L7|A0A075B5L7_MOUSE
NaN	NaN	NaN	NaN	NaN	NaN	NaN	NaN	NaN	NaN	16.7277	NaN	NaN	NaN	NaN	tr|A0A075B677|A0A075B677_MOUSE
NaN	NaN	NaN	NaN	NaN	NaN	NaN	NaN	NaN	NaN	NaN	18.3832	NaN	NaN	NaN	tr|A0A0A6YX73|A0A0A6YX73_MOUSE
NaN	NaN	NaN	NaN	NaN	NaN	NaN	NaN	NaN	NaN	NaN	NaN	17.9988	NaN	NaN	tr|A0A0A6YY53|A0A0A6YY53_MOUSE
NaN	NaN	NaN	NaN	NaN	NaN	NaN	NaN	NaN	19.0174	18.9813	NaN	NaN	NaN	NaN	tr|A0A0A6YYE7|A0A0A6YYE7_MOUSE
NaN	NaN	NaN	NaN	NaN	NaN	NaN	NaN	NaN	NaN	NaN	NaN	NaN	NaN	16.7073	tr|A0A0B4J1J0|A0A0B4J1J0_MOUSE
NaN	NaN	NaN	NaN	NaN	NaN	NaN	NaN	NaN	NaN	NaN	NaN	NaN	NaN	17.1848	tr|D3Z271|D3Z271_MOUSE
NaN	19.3995	NaN	NaN	NaN	NaN	NaN	NaN	NaN	NaN	NaN	NaN	NaN	NaN	NaN	tr|A0A0N4SUI7|A0A0N4SUI7_MOUSE
NaN	NaN	NaN	NaN	NaN	NaN	NaN	NaN	NaN	NaN	NaN	NaN	NaN	NaN	17.1051	tr|D3YUC9|D3YUC9_MOUSE
NaN	NaN	NaN	NaN	NaN	NaN	NaN	NaN	NaN	NaN	NaN	NaN	NaN	NaN	18.2344	tr|A0A0U1RNP7|A0A0U1RNP7_MOUSE
NaN	NaN	NaN	NaN	NaN	NaN	NaN	NaN	NaN	NaN	NaN	NaN	NaN	NaN	16.4244	tr|A0A0X1KG57|A0A0X1KG57_MOUSE
NaN	NaN	NaN	NaN	NaN	NaN	NaN	NaN	NaN	NaN	NaN	NaN	NaN	19.9642	NaN	tr|A0A140T8J4|A0A140T8J4_MOUSE
NaN	NaN	NaN	NaN	NaN	NaN	NaN	NaN	NaN	21.9727	20.0284	NaN	NaN	NaN	NaN	tr|A0A140T8N5|A0A140T8N5_MOUSE
NaN	NaN	NaN	NaN	NaN	NaN	NaN	NaN	NaN	NaN	NaN	NaN	NaN	NaN	16.2759	tr|A0A140T8P6|A0A140T8P6_MOUSE
NaN	NaN	NaN	NaN	NaN	NaN	NaN	NaN	NaN	NaN	NaN	NaN	NaN	NaN	18.2694	tr|A0A338P6W9|A0A338P6W9_MOUSE
NaN	NaN	NaN	NaN	NaN	NaN	NaN	NaN	NaN	NaN	NaN	18.5701	NaN	NaN	NaN	tr|A0A3B2WCL2|A0A3B2WCL2_MOUSE
NaN	NaN	17.5011	NaN	NaN	NaN	NaN	NaN	NaN	NaN	NaN	NaN	NaN	NaN	NaN	tr|A0A494B9G1|A0A494B9G1_MOUSE
NaN	NaN	NaN	NaN	NaN	NaN	NaN	NaN	NaN	NaN	NaN	NaN	NaN	NaN	NaN	tr|A0A494B9J0|A0A494B9J0_MOUSE
NaN	NaN	NaN	17.3584	NaN	NaN	NaN	NaN	NaN	16.6137	NaN	NaN	NaN	NaN	NaN	tr|A0A571BF46|A0A571BF46_MOUSE
NaN	NaN	NaN	NaN	NaN	NaN	NaN	NaN	NaN	NaN	NaN	NaN	19.7953	NaN	NaN	tr|E9Q2T3|E9Q2T3_MOUSE
NaN	NaN	NaN	NaN	NaN	NaN	NaN	NaN	NaN	NaN	NaN	NaN	18.1949	NaN	NaN	tr|F7C583|F7C583_MOUSE
NaN	NaN	NaN	NaN	NaN	NaN	NaN	NaN	NaN	NaN	NaN	NaN	NaN	18.6385	NaN	tr|A0A5F8MPW1|A0A5F8MPW1_MOUSE
18.3617	18.0172	18.1509	NaN	NaN	NaN	NaN	NaN	NaN	NaN	NaN	NaN	NaN	NaN	NaN	tr|A2A5R8|A2A5R8_MOUSE
NaN	NaN	NaN	NaN	NaN	NaN	NaN	NaN	NaN	NaN	NaN	NaN	NaN	NaN	18.9122	tr|A2AE27|A2AE27_MOUSE
NaN	NaN	NaN	18.8109	NaN	NaN	NaN	NaN	NaN	NaN	NaN	NaN	NaN	NaN	NaN	tr|A2AIR4|A2AIR4_MOUSE
21.7611	22.7381	21.6882	NaN	NaN	NaN	NaN	NaN	NaN	NaN	NaN	NaN	NaN	NaN	NaN	tr|A2AJ72|A2AJ72_MOUSE
NaN	NaN	NaN	NaN	NaN	NaN	NaN	NaN	NaN	NaN	NaN	NaN	20.8314	NaN	NaN	tr|A2AUR7|A2AUR7_MOUSE
NaN	NaN	NaN	NaN	NaN	NaN	NaN	NaN	NaN	NaN	NaN	NaN	NaN	NaN	16.9308	tr|E9QAY5|E9QAY5_MOUSE
NaN	NaN	NaN	NaN	NaN	NaN	NaN	NaN	NaN	NaN	NaN	NaN	NaN	NaN	NaN	tr|A6H644|A6H644_MOUSE
NaN	NaN	NaN	NaN	NaN	NaN	NaN	NaN	NaN	NaN	NaN	NaN	NaN	NaN	NaN	tr|Q9CPQ9|Q9CPQ9_MOUSE
NaN	NaN	17.9389	NaN	NaN	NaN	NaN	NaN	NaN	NaN	NaN	NaN	NaN	NaN	NaN	tr|B2RXT3|B2RXT3_MOUSE
NaN	NaN	NaN	NaN	NaN	NaN	NaN	NaN	NaN	NaN	NaN	NaN	NaN	17.4954	NaN	tr|C0J8I2|C0J8I2_MOUSE
NaN	NaN	NaN	NaN	NaN	NaN	NaN	NaN	NaN	NaN	NaN	NaN	NaN	NaN	17.7437	tr|D3YWT1|D3YWT1_MOUSE
NaN	NaN	17.356	NaN	NaN	NaN	NaN	NaN	NaN	NaN	NaN	NaN	NaN	NaN	NaN	tr|D3Z450|D3Z450_MOUSE
19.3915	19.638	NaN	NaN	NaN	NaN	NaN	NaN	NaN	NaN	NaN	NaN	NaN	NaN	NaN	tr|E9PZ21|E9PZ21_MOUSE
NaN	NaN	NaN	NaN	NaN	NaN	NaN	NaN	NaN	NaN	NaN	NaN	NaN	NaN	16.7055	tr|E9Q3G8|E9Q3G8_MOUSE
NaN	NaN	NaN	NaN	NaN	NaN	NaN	NaN	NaN	NaN	NaN	NaN	NaN	NaN	NaN	tr|F6WHQ7|F6WHQ7_MOUSE
NaN	NaN	NaN	NaN	NaN	NaN	NaN	NaN	NaN	NaN	NaN	NaN	NaN	20.8027	NaN	tr|F7BE84|F7BE84_MOUSE
18.9257	NaN	18.7283	NaN	NaN	NaN	NaN	NaN	NaN	NaN	NaN	NaN	NaN	NaN	NaN	tr|F7CVJ5|F7CVJ5_MOUSE
24.6643	23.9445	23.9174	NaN	NaN	NaN	NaN	NaN	NaN	NaN	NaN	NaN	NaN	NaN	NaN	tr|F7DBB3|F7DBB3_MOUSE
NaN	17.337	NaN	NaN	NaN	NaN	NaN	NaN	NaN	NaN	NaN	NaN	NaN	NaN	NaN	tr|G3UW79|G3UW79_MOUSE
NaN	NaN	NaN	NaN	NaN	NaN	NaN	NaN	NaN	NaN	NaN	NaN	NaN	NaN	NaN	tr|G3UW82|G3UW82_MOUSE
NaN	NaN	NaN	NaN	NaN	NaN	NaN	NaN	NaN	NaN	NaN	NaN	NaN	NaN	NaN	tr|G5E8T3|G5E8T3_MOUSE
NaN	NaN	NaN	NaN	NaN	NaN	NaN	NaN	NaN	NaN	NaN	NaN	NaN	NaN	NaN	tr|Q14BI5|Q14BI5_MOUSE
NaN	NaN	NaN	NaN	23.673	NaN	NaN	NaN	NaN	NaN	NaN	NaN	NaN	NaN	NaN	tr|Q3TN85|Q3TN85_MOUSE
NaN	NaN	16.0989	NaN	NaN	NaN	NaN	NaN	NaN	NaN	NaN	NaN	NaN	NaN	NaN	tr|Q4FE56|Q4FE56_MOUSE
NaN	NaN	NaN	NaN	NaN	NaN	NaN	NaN	NaN	NaN	NaN	NaN	NaN	NaN	NaN	tr|Q504M2|Q504M2_MOUSE
NaN	NaN	NaN	NaN	NaN	NaN	NaN	NaN	NaN	NaN	NaN	NaN	NaN	NaN	NaN	tr|Q5RL20|Q5RL20_MOUSE
19.0977	18.8836	19.276	NaN	NaN	NaN	NaN	NaN	NaN	NaN	NaN	NaN	NaN	NaN	NaN	tr|Q6GTM0|Q6GTM0_MOUSE
NaN	19.4809	19.1584	NaN	NaN	NaN	NaN	NaN	NaN	NaN	NaN	NaN	NaN	NaN	NaN	tr|Q6P5B5|Q6P5B5_MOUSE
NaN	NaN	NaN	NaN	NaN	NaN	NaN	NaN	NaN	NaN	NaN	NaN	NaN	NaN	16.7739	tr|Q6XPS7|Q6XPS7_MOUSE
NaN	NaN	NaN	NaN	NaN	NaN	NaN	NaN	NaN	NaN	NaN	NaN	NaN	NaN	19.0413	tr|Q80ZX0|Q80ZX0_MOUSE
NaN	NaN	NaN	NaN	NaN	NaN	NaN	NaN	NaN	NaN	NaN	NaN	NaN	NaN	16.2622	tr|Q8C5R8|Q8C5R8_MOUSE
NaN	NaN	NaN	NaN	NaN	NaN	NaN	NaN	NaN	NaN	NaN	NaN	NaN	NaN	NaN	tr|Q91VK2|Q91VK2_MOUSE
NaN	NaN	NaN	NaN	NaN	NaN	NaN	NaN	NaN	NaN	NaN	19.2699	NaN	NaN	NaN	tr|Q9CPN9|Q9CPN9_MOUSE
NaN	NaN	NaN	NaN	NaN	NaN	NaN	NaN	NaN	NaN	NaN	NaN	NaN	NaN	17.9779	tr|Q9CZ86|Q9CZ86_MOUSE
NaN	NaN	NaN	NaN	NaN	NaN	NaN	NaN	NaN	NaN	NaN	NaN	NaN	NaN	NaN	tr|Q9D6T9|Q9D6T9_MOUSE
NaN	NaN	NaN	NaN	NaN	NaN	NaN	NaN	NaN	NaN	18.9834	NaN	NaN	NaN	NaN	tr|Q9ESU7|Q9ESU7_MOUSE
NaN	NaN	NaN	NaN	NaN	NaN	NaN	NaN	22.4234	NaN	NaN	NaN	NaN	NaN	NaN	tr|Q9JHF5|Q9JHF5_MOUSE
NaN	NaN	NaN	NaN	NaN	NaN	NaN	NaN	21.6253	NaN	NaN	NaN	NaN	NaN	NaN	tr|Q9R0T7|Q9R0T7_MOUSE
NaN	NaN	NaN	NaN	NaN	NaN	NaN	NaN	NaN	NaN	NaN	NaN	NaN	NaN	19.5688	tr|Q9Z1A1|Q9Z1A1_MOUSE
NaN	NaN	NaN	NaN	NaN	NaN	NaN	NaN	NaN	NaN	NaN	26.9891	NaN	NaN	NaN	tr|Q9Z1R9|Q9Z1R9_MOUSE

## Sheet: Metaboanalyst
ANOVA p value		ANOVA p value	Protein IDs
4.22084e-17	P20029	4.22084e-17	sp
2.57719e-15	Q9CQ62	2.57719e-15	sp
4.16851e-15	P27773	4.16851e-15	sp
1.95908e-14	Q8BWT1	1.95908e-14	sp
3.23579e-14	A8DUK4	3.23579e-14	tr
3.64005e-14	P14152	3.64005e-14	sp
4.94225e-14	A0A0R4J083	4.94225e-14	tr
1.00803e-13	P97807-2	1.00803e-13	sp
1.11538e-13	P09103	1.11538e-13	sp
1.49424e-13	Q8CGN5	1.49424e-13	sp
1.75402e-13	Q8QZT1	1.75402e-13	sp
1.90988e-13	P04117	1.90988e-13	sp
2.34012e-13	P08113	2.34012e-13	sp
3.40197e-13	Q99JY0	3.40197e-13	sp
6.94394e-13	Q8BMS1	6.94394e-13	sp
9.78195e-13	P67778	9.78195e-13	sp
1.07974e-12	Q9DCW4	1.07974e-12	sp
1.53078e-12	Q8BH95	1.53078e-12	sp
1.58868e-12	P47738	1.58868e-12	sp
1.82592e-12	Q60597-2	1.82592e-12	sp
2.33717e-12	B7FAU9	2.33717e-12	tr
1.01322e-11	Q07417	1.01322e-11	sp
1.78981e-11	Q61425	1.78981e-11	sp
2.74254e-11	A0A571BEC9	2.74254e-11	tr
2.93449e-11	P42125	2.93449e-11	sp
3.21191e-11	P51660	3.21191e-11	sp
4.90017e-11	P19096	4.90017e-11	sp
5.16712e-11	P08003	5.16712e-11	sp
6.34509e-11	Q99KI0	6.34509e-11	sp
6.55786e-11	Q9DB77	6.55786e-11	sp
7.16411e-11	Q61753	7.16411e-11	sp
7.17446e-11	Q93092	7.17446e-11	sp
8.02682e-11	Q62425	8.02682e-11	sp
1.35534e-10	G5E8R3	1.35534e-10	tr
1.44351e-10	P07356	1.44351e-10	sp
1.51201e-10	Q9JKR6	1.51201e-10	sp
1.52497e-10	P19324	1.52497e-10	sp
1.53995e-10	Q8BFR5	1.53995e-10	sp
1.63433e-10	Q9EQ20	1.63433e-10	sp
1.77783e-10	P45952	1.77783e-10	sp
2.70089e-10	Q9CZ13	2.70089e-10	sp
3.26016e-10	Q91WU0	3.26016e-10	sp
4.66949e-10	Q9CQR4	4.66949e-10	sp
5.02547e-10	P08249	5.02547e-10	sp
5.42676e-10	P16125	5.42676e-10	sp
5.86145e-10	P40142	5.86145e-10	sp
6.08682e-10	P09528	6.08682e-10	sp
6.96523e-10	P20108	6.96523e-10	sp
7.0639e-10	P50544	7.0639e-10	sp
7.2956e-10	Q9CQB4	7.2956e-10	tr
7.66819e-10	Q9D172	7.66819e-10	sp
8.46158e-10	Q9CQA3	8.46158e-10	sp
1.03571e-09	P07724	1.03571e-09	sp
1.16756e-09	P10649	1.16756e-09	sp
1.3342e-09	Q9D051	1.3342e-09	sp
1.45237e-09	Q8VCT4	1.45237e-09	sp
1.50237e-09	P16015	1.50237e-09	sp
1.57798e-09	Q04857	1.57798e-09	sp
1.69261e-09	Q99LC5	1.69261e-09	sp
1.84119e-09	Q9WTI7-2	1.84119e-09	sp
1.93849e-09	Q3ULD5	1.93849e-09	sp
2.36913e-09	Q6PF96	2.36913e-09	tr
2.4203e-09	Q9D2G2	2.4203e-09	sp
2.6005e-09	Q9CQ75	2.6005e-09	sp
3.24205e-09	Q9Z1P6	3.24205e-09	sp
3.32365e-09	E9Q616	3.32365e-09	tr
3.62703e-09	P26443	3.62703e-09	sp
3.85843e-09	Q60932-2	3.85843e-09	sp
3.88821e-09	Q9Z2I9	3.88821e-09	sp
4.26738e-09	O08749	4.26738e-09	sp
4.94808e-09	Q91VD9	4.94808e-09	sp
5.06091e-09	P52503	5.06091e-09	sp
5.06293e-09	Q91VA7	5.06293e-09	tr
6.01963e-09	Q9CQZ5	6.01963e-09	sp
6.13105e-09	Q8BMF4	6.13105e-09	sp
6.15963e-09	Q8BH64	6.15963e-09	sp
6.16235e-09	Q3U3J1	6.16235e-09	tr
6.3359e-09	Q9D6R2	6.3359e-09	sp
7.27842e-09	Q91VJ2	7.27842e-09	sp
7.29227e-09	P50171	7.29227e-09	sp
7.84792e-09	Q9QYR9	7.84792e-09	sp
8.08463e-09	P12787	8.08463e-09	sp
8.83162e-09	Q9WTP7	8.83162e-09	sp
9.51301e-09	Q8BHN3	9.51301e-09	sp
1.0481e-08	Q9WTM5	1.0481e-08	sp
1.26109e-08	P61982	1.26109e-08	sp
1.27794e-08	Q923D2	1.27794e-08	sp
1.32678e-08	P31324	1.32678e-08	sp
1.339e-08	P26039	1.339e-08	sp
1.36701e-08	Q8VDD5	1.36701e-08	sp
1.38242e-08	P50516	1.38242e-08	sp
1.52583e-08	Q6ZWY9	1.52583e-08	sp
1.5894e-08	F8VQJ3	1.5894e-08	tr
1.62605e-08	P10107	1.62605e-08	sp
1.64619e-08	Q8VEK3	1.64619e-08	sp
1.74886e-08	P70404	1.74886e-08	sp
1.85494e-08	Q00612	1.85494e-08	sp
1.87384e-08	Q64433	1.87384e-08	sp
1.88736e-08	Q91VB8	1.88736e-08	tr
1.91202e-08	P97927	1.91202e-08	sp
2.03567e-08	Q8K2B3	2.03567e-08	sp
2.20468e-08	Q8QZS1	2.20468e-08	sp
2.36355e-08	D3YTY9	2.36355e-08	tr
2.53419e-08	Q9CZU6	2.53419e-08	sp
2.53944e-08	P62814	2.53944e-08	sp
3.19801e-08	Q9D8N0	3.19801e-08	sp
3.27939e-08	P15105	3.27939e-08	sp
3.29576e-08	A2AJY7	3.29576e-08	tr
3.40912e-08	Q9QUM9	3.40912e-08	sp
3.90068e-08	P58252	3.90068e-08	sp
4.0156e-08	Q61171	4.0156e-08	sp
4.06654e-08	P68372	4.06654e-08	sp
4.51639e-08	Q922R8	4.51639e-08	sp
4.52125e-08	Q9CPP6	4.52125e-08	sp
4.56763e-08	Q64523	4.56763e-08	sp
4.75247e-08	Q99K48	4.75247e-08	sp
4.86155e-08	Q9JII6	4.86155e-08	sp
4.91456e-08	P08207	4.91456e-08	sp
4.98206e-08	O88374	4.98206e-08	tr
5.33181e-08	Q07797	5.33181e-08	sp
5.5363e-08	P99024	5.5363e-08	sp
5.61983e-08	P32020-2	5.61983e-08	sp
5.68937e-08	A0A1B0GSR9	5.68937e-08	tr
5.7954e-08	P48678	5.7954e-08	sp
6.47508e-08	H7BX88	6.47508e-08	tr
6.74991e-08	B1B0C7	6.74991e-08	tr
6.92495e-08	P35486	6.92495e-08	sp
7.11281e-08	Q60715-2	7.11281e-08	sp
7.62801e-08	P97429	7.62801e-08	sp
8.6931e-08	Q9DBJ1	8.6931e-08	sp
9.44322e-08	E9PZF0	9.44322e-08	tr
9.78974e-08	Q99L13	9.78974e-08	sp
9.81738e-08	P68040	9.81738e-08	sp
1.02505e-07	P60843	1.02505e-07	sp
1.03594e-07	O88569	1.03594e-07	sp
1.12485e-07	P17563	1.12485e-07	sp
1.1391e-07	Q9DCS9	1.1391e-07	sp
1.15558e-07	Q9WVA4	1.15558e-07	sp
1.15638e-07	Q9CQV8	1.15638e-07	sp
1.16693e-07	P42932	1.16693e-07	sp
1.24087e-07	Q99JB2	1.24087e-07	sp
1.25274e-07	O08553	1.25274e-07	sp
1.26607e-07	P63038	1.26607e-07	sp
1.61664e-07	Q9D1A2	1.61664e-07	sp
1.75603e-07	P09671	1.75603e-07	sp
1.7972e-07	P35505	1.7972e-07	sp
1.86541e-07	P16675	1.86541e-07	sp
2.07979e-07	P19157	2.07979e-07	sp
2.09659e-07	O08795	2.09659e-07	sp
2.20339e-07	P14206	2.20339e-07	sp
2.36087e-07	Q9CQC7	2.36087e-07	sp
2.44976e-07	Q62261	2.44976e-07	sp
2.48807e-07	A0A087WR97	2.48807e-07	tr
2.543e-07	Q99LC3	2.543e-07	sp
2.57568e-07	P70290	2.57568e-07	sp
2.67318e-07	P02469	2.67318e-07	sp
2.783e-07	Q68FD5	2.783e-07	sp
2.78416e-07	Q61598	2.78416e-07	sp
2.82372e-07	P56391	2.82372e-07	sp
2.85873e-07	Q9CXW4	2.85873e-07	sp
2.88068e-07	Q9EQC0	2.88068e-07	sp
2.98391e-07	Q9CPX4	2.98391e-07	tr
3.10739e-07	Q3UHL6	3.10739e-07	tr
3.33235e-07	P62880	3.33235e-07	sp
3.34095e-07	P05213	3.34095e-07	sp
3.39371e-07	P49722	3.39371e-07	sp
3.39669e-07	Q60605-2	3.39669e-07	sp
3.47435e-07	Q9Z204-4	3.47435e-07	sp
3.61881e-07	P62897	3.61881e-07	sp
3.70999e-07	Q9WUU7	3.70999e-07	sp
3.73615e-07	Q91ZA3	3.73615e-07	sp
3.77531e-07	Q9Z2I8	3.77531e-07	sp
3.99493e-07	P09411	3.99493e-07	sp
4.07841e-07	Q9WV98	4.07841e-07	sp
4.13743e-07	P52825	4.13743e-07	sp
4.15567e-07	Q01853	4.15567e-07	sp
4.27738e-07	O35459	4.27738e-07	sp
4.61928e-07	O54724	4.61928e-07	sp
4.62718e-07	P17182	4.62718e-07	sp
5.09409e-07	A0A0R4J0I1	5.09409e-07	tr
5.40542e-07	P19783	5.40542e-07	sp
5.79381e-07	P54071	5.79381e-07	sp
5.99981e-07	Q61792	5.99981e-07	sp
6.58312e-07	Q9WUM5	6.58312e-07	sp
6.96134e-07	P68254-2	6.96134e-07	sp
7.15445e-07	Q91V92	7.15445e-07	sp
7.43771e-07	O09131	7.43771e-07	sp
7.48789e-07	Q9DCS3	7.48789e-07	sp
7.63974e-07	Q64521	7.63974e-07	sp
7.92861e-07	P99029-2	7.92861e-07	sp
8.6481e-07	A0A0R4J275	8.6481e-07	tr
8.92814e-07	D3Z041	8.92814e-07	tr
9.12723e-07	D3YUM1	9.12723e-07	tr
9.15888e-07	P63276	9.15888e-07	sp
9.30954e-07	Q9R0P3	9.30954e-07	sp
9.60921e-07	S4R1N6	9.60921e-07	tr
9.68237e-07	P62827	9.68237e-07	sp
1.04838e-06	Q9DB15	1.04838e-06	sp
1.14731e-06	P47754	1.14731e-06	sp
1.32339e-06	Q6GT24	1.32339e-06	tr
1.35251e-06	P14148	1.35251e-06	sp
1.37182e-06	Q9CQ69	1.37182e-06	sp
1.3745e-06	P61979-3	1.3745e-06	sp
1.40105e-06	P56480	1.40105e-06	sp
1.421e-06	G3UX26	1.421e-06	tr
1.4431e-06	Q5SQB0	1.4431e-06	tr
1.53859e-06	P10493	1.53859e-06	sp
1.62816e-06	P28654	1.62816e-06	sp
1.63656e-06	P52480	1.63656e-06	sp
1.66951e-06	Q99PT1	1.66951e-06	sp
1.6773e-06	P20152	1.6773e-06	sp
1.68608e-06	Q9JHI5	1.68608e-06	sp
1.84029e-06	B1AU25	1.84029e-06	tr
1.92569e-06	Q3U422	1.92569e-06	tr
1.93973e-06	P24270	1.93973e-06	sp
1.94744e-06	P16045	1.94744e-06	sp
2.00881e-06	O35129	2.00881e-06	sp
2.11992e-06	P14211	2.11992e-06	sp
2.12035e-06	P17742	2.12035e-06	sp
2.2348e-06	P63260	2.2348e-06	sp
2.26929e-06	F8WIR1	2.26929e-06	tr
2.32096e-06	P21614	2.32096e-06	sp
2.40606e-06	Q02053	2.40606e-06	sp
2.41773e-06	Q9WTP6-2	2.41773e-06	sp
2.46356e-06	Q64727	2.46356e-06	sp
2.70448e-06	Q9DBL9	2.70448e-06	sp
2.78115e-06	A2AVJ7	2.78115e-06	tr
2.78921e-06	B1AXW5	2.78921e-06	tr
2.81564e-06	E9QN08	2.81564e-06	tr
2.83878e-06	A2A4I8	2.83878e-06	tr
3.01777e-06	Q921H8	3.01777e-06	sp
3.14635e-06	P35979	3.14635e-06	sp
3.33663e-06	P63101	3.33663e-06	sp
3.50924e-06	Q8VDJ3	3.50924e-06	sp
3.51117e-06	P50428	3.51117e-06	sp
3.65603e-06	Q9Z2U1	3.65603e-06	sp
3.73233e-06	P80318	3.73233e-06	sp
3.76722e-06	P38647	3.76722e-06	sp
3.94758e-06	P54310-2	3.94758e-06	sp
4.02439e-06	H3BJ97	4.02439e-06	tr
4.03446e-06	P17751	4.03446e-06	sp
4.29069e-06	Q9CQJ8	4.29069e-06	sp
4.29111e-06	P62082	4.29111e-06	sp
4.67734e-06	Q8K310	4.67734e-06	sp
4.68472e-06	Q9DCV4	4.68472e-06	sp
5.05224e-06	Q9Z0S1	5.05224e-06	sp
5.28708e-06	Q99N15	5.28708e-06	tr
5.40129e-06	O88325	5.40129e-06	tr
5.70186e-06	P06797	5.70186e-06	sp
5.81562e-06	P56395	5.81562e-06	sp
5.97906e-06	J3QQ16	5.97906e-06	tr
5.98657e-06	O70435	5.98657e-06	sp
6.12526e-06	P63017	6.12526e-06	sp
6.44985e-06	Q3TCN2	6.44985e-06	sp
6.46878e-06	O88322	6.46878e-06	sp
6.58279e-06	O55222	6.58279e-06	sp
7.09519e-06	O35678	7.09519e-06	sp
7.33208e-06	O88844	7.33208e-06	sp
7.40172e-06	Q9CQN1	7.40172e-06	sp
7.53739e-06	A2AGN7	7.53739e-06	tr
7.63871e-06	Q9R1P4	7.63871e-06	sp
8.47425e-06	Q9QXS1-2	8.47425e-06	sp
8.66487e-06	Q8CHT0	8.66487e-06	sp
8.73272e-06	P50518	8.73272e-06	sp
8.8616e-06	Q62465	8.8616e-06	sp
9.14131e-06	Q9CPQ1	9.14131e-06	sp
9.46568e-06	Q9CQX8	9.46568e-06	sp
1.06636e-05	P16858	1.06636e-05	sp
1.06682e-05	P34884	1.06682e-05	sp
1.08804e-05	P13020-2	1.08804e-05	sp
1.10773e-05	Q9WVK4	1.10773e-05	sp
1.1085e-05	F6XQ00	1.1085e-05	tr
1.12123e-05	A0A3B2WCD8	1.12123e-05	tr
1.2462e-05	P62962	1.2462e-05	sp
1.27261e-05	A0A0R4J0I9	1.27261e-05	tr
1.37456e-05	Q99KF1	1.37456e-05	sp
1.41235e-05	P05064	1.41235e-05	sp
1.48963e-05	E9Q1G8	1.48963e-05	tr
1.63636e-05	P31786	1.63636e-05	sp
1.65674e-05	Q9CPY7-2	1.65674e-05	sp
1.68122e-05	Q9WUR2-2	1.68122e-05	sp
1.76447e-05	Q99JY9	1.76447e-05	sp
1.80639e-05	Q9CR68	1.80639e-05	sp
1.84593e-05	Q8BG05-2	1.84593e-05	sp
1.85781e-05	P08228	1.85781e-05	sp
1.88103e-05	P01027	1.88103e-05	sp
1.92931e-05	Q3TW96	1.92931e-05	sp
1.92965e-05	Q99MR8	1.92965e-05	sp
2.00117e-05	P60122	2.00117e-05	sp
2.05481e-05	Q9CRB9	2.05481e-05	sp
2.11286e-05	Q9DB20	2.11286e-05	sp
2.16151e-05	P67984	2.16151e-05	sp
2.38279e-05	Q8BFW7-4	2.38279e-05	sp
2.39928e-05	Q8R0Y6	2.39928e-05	sp
2.46704e-05	Q9D0E1-2	2.46704e-05	sp
2.50348e-05	P42669	2.50348e-05	sp
2.66467e-05	P05202	2.66467e-05	sp
2.67282e-05	P70168	2.67282e-05	sp
2.73955e-05	Q8K3J1	2.73955e-05	sp
2.89702e-05	P11499	2.89702e-05	sp
3.09728e-05	P68134	3.09728e-05	sp
3.18796e-05	P18760	3.18796e-05	sp
3.38602e-05	P28665	3.38602e-05	sp
3.46544e-05	A0A1Y7VJZ2	3.46544e-05	tr
3.61948e-05	O35215	3.61948e-05	sp
3.66456e-05	P10126	3.66456e-05	sp
3.87735e-05	A0A0A6YW67	3.87735e-05	tr
4.0072e-05	Q9D6J6	4.0072e-05	sp
4.0797e-05	P10605	4.0797e-05	sp
4.21641e-05	F6RT60	4.21641e-05	tr
4.43493e-05	O08807	4.43493e-05	sp
4.91988e-05	E9PYF1	4.91988e-05	tr
5.18428e-05	A2AMW0	5.18428e-05	tr
5.20847e-05	P50396	5.20847e-05	sp
5.22646e-05	Q7TMG8	5.22646e-05	tr
5.32093e-05	Q8R180	5.32093e-05	sp
5.62959e-05	P70349	5.62959e-05	sp
5.73564e-05	P47963	5.73564e-05	sp
5.98313e-05	Q63918	5.98313e-05	sp
6.00807e-05	Q9DCN2-2	6.00807e-05	sp
6.08463e-05	D3YUT3	6.08463e-05	tr
6.21992e-05	Q61599	6.21992e-05	sp
6.3664e-05	Q8CAQ8-2	6.3664e-05	sp
6.62131e-05	Q543K9	6.62131e-05	tr
6.66595e-05	P06728	6.66595e-05	sp
6.66915e-05	P14733	6.66915e-05	sp
6.7428e-05	Q9WVA2	6.7428e-05	sp
6.75827e-05	Q76MZ3	6.75827e-05	sp
6.81121e-05	O35639	6.81121e-05	sp
7.12372e-05	Q3U4W8	7.12372e-05	tr
7.13006e-05	P29758	7.13006e-05	sp
7.26202e-05	Q9CQ60	7.26202e-05	sp
8.26256e-05	Q9DCT2	8.26256e-05	sp
8.29461e-05	Q9DCD0	8.29461e-05	sp
8.62098e-05	P23953	8.62098e-05	sp
9.01162e-05	Q9DBE0	9.01162e-05	sp
9.17441e-05	Q8VBV7	9.17441e-05	sp
9.70397e-05	P29699	9.70397e-05	sp
9.74932e-05	Q9QZZ6	9.74932e-05	sp
0.000100054	Q921I1	0.000100054	sp
0.000102798	P57780	0.000102798	sp
0.00010309	Q9D819	0.00010309	sp
0.000107916	P03930	0.000107916	sp
0.000118745	Q9D0F9	0.000118745	sp
0.000122604	A0A087WQS0	0.000122604	tr
0.000124167	Q02788	0.000124167	sp
0.000133137	Q78PY7	0.000133137	sp
0.000133661	Q8CGK3	0.000133661	sp
0.00014236	Q99LB4	0.00014236	tr
0.000146567	P63024	0.000146567	sp
0.000148002	Q61879	0.000148002	sp
0.000148723	P24549	0.000148723	sp
0.00015606	Q8CAY6	0.00015606	sp
0.000162799	P13707	0.000162799	sp
0.00018251	Q5SX39	0.00018251	sp
0.000184562	Q9D3D9	0.000184562	sp
0.000184749	A0A0U1RPV8	0.000184749	tr
0.000192212	P30115	0.000192212	sp
0.000198246	F8WIT2	0.000198246	tr
0.00020185	P45376	0.00020185	sp
0.000203028	Q9DCT8	0.000203028	sp
0.00020409	Q8VDK1-2	0.00020409	sp
0.000204744	P26041	0.000204744	sp
0.000205111	Q9CQ54	0.000205111	sp
0.000205638	Q60737	0.000205638	sp
0.000208681	Q62433	0.000208681	sp
0.000211354	O70475	0.000211354	sp
0.000222049	P51569	0.000222049	sp
0.000222237	A0A1L1SSF8	0.000222237	tr
0.000226085	A0A0R4J1Y7	0.000226085	tr
0.000228819	Q9CR51	0.000228819	sp
0.000231948	Q9CX86	0.000231948	sp
0.000232287	Q922Q4	0.000232287	sp
0.000240091	Q61292	0.000240091	sp
0.000244094	P99028	0.000244094	sp
0.000252529	Q924B0	0.000252529	tr
0.000254662	Q99LD8	0.000254662	sp
0.000256373	Q3TQP6	0.000256373	tr
0.000260439	Q8VCQ8	0.000260439	tr
0.000263698	A0A1W2P729	0.000263698	tr
0.000265159	Q00623	0.000265159	sp
0.000265745	P58871	0.000265745	sp
0.000273392	P22599	0.000273392	sp
0.000293256	Q9Z0F7	0.000293256	sp
0.000293417	P08226	0.000293417	sp
0.000299969	Q06185	0.000299969	sp
0.000311709	O70318	0.000311709	sp
0.000315497	Q8R2K3	0.000315497	tr
0.000317126	Q9WUM3	0.000317126	sp
0.000328297	A0A494BAX5	0.000328297	tr
0.00034	P80316	0.00034	sp
0.000343176	A0A0R4J0X5	0.000343176	tr
0.000359275	P42208	0.000359275	sp
0.000362793	Q9D0K2	0.000362793	sp
0.000363682	Q80UG5-3	0.000363682	sp
0.000367327	Q62084	0.000367327	sp
0.00037115	P68510	0.00037115	sp
0.00037304	Q2TPA8	0.00037304	sp
0.000375368	Q9CZY3	0.000375368	sp
0.000384392	O70591	0.000384392	sp
0.000391006	P62806	0.000391006	sp
0.000400058	O88342	0.000400058	sp
0.000406526	Q64191	0.000406526	sp
0.000417952	P11152	0.000417952	sp
0.000431387	P16546-2	0.000431387	sp
0.000459237	Q922B1	0.000459237	sp
0.000459568	Q8R1S0	0.000459568	sp
0.000479014	Q9CQR2	0.000479014	sp
0.000499433	P12382	0.000499433	sp
0.000508994	Q8BP67	0.000508994	sp
0.000549422	Q00PI9	0.000549422	sp
0.000557096	P62908	0.000557096	sp
0.000567939	Q9EQH3	0.000567939	sp
0.000578581	Q6IRU2	0.000578581	sp
0.000579374	P26350	0.000579374	sp
0.000583188	Q9R0E1	0.000583188	sp
0.000585113	P80314	0.000585113	sp
0.000616649	P52480-2	0.000616649	sp
0.000630357	Q9QZD9	0.000630357	sp
0.000644042	G3UY29	0.000644042	tr
0.000658823	Q9CWK8	0.000658823	sp
0.000670962	Q91VI7	0.000670962	sp
0.000682494	Q9DCX2	0.000682494	sp
0.000723608	A0A2I3BRG8	0.000723608	tr
0.000726573	Q9R0P5	0.000726573	sp
0.000759655	Q61398	0.000759655	sp
0.000779139	Q9DC70	0.000779139	sp
0.000835478	Q62318	0.000835478	sp
0.000849931	Q9R062	0.000849931	sp
0.000853984	P05977-2	0.000853984	sp
0.000860233	Q8R4N0	0.000860233	sp
0.000861188	P61294	0.000861188	sp
0.000862082	Q9QYB1	0.000862082	sp
0.00090347	Q91VW3	0.00090347	sp
0.000928102	Q60759	0.000928102	sp
0.000953582	Q62059-3	0.000953582	sp
0.000959558	Q71LX4	0.000959558	sp
0.000978169	Q60716-2	0.000978169	sp
0.00103168	Q80X90	0.00103168	sp
0.0010458	Q62087	0.0010458	sp
0.00104884	Q9WV54	0.00104884	sp
0.00107417	A0A1L1SR69	0.00107417	tr
0.00108749	Q8QZR5	0.00108749	sp
0.00109546	Q00898	0.00109546	sp
0.00115061	A0A2R8VI25	0.00115061	tr
0.00117087	V9GWU5	0.00117087	tr
0.00121144	Q8BJ56-3	0.00121144	sp
0.00121412	Q7M739	0.00121412	tr
0.00122517	Q91X72	0.00122517	sp
0.00122776	Q8JZU2	0.00122776	sp
0.00124168	A0A0G2JF72	0.00124168	tr
0.00124275	A0A075B5P3	0.00124275	tr
0.00125558	Q8BWF0	0.00125558	sp
0.00128822	P99026	0.00128822	sp
0.00132865	Q9DB05	0.00132865	sp
0.00133413	Q9CWJ9	0.00133413	sp
0.00138188	P62334	0.00138188	sp
0.00139792	P26883	0.00139792	sp
0.00143923	P62075	0.00143923	sp
0.00145584	P28271	0.00145584	sp
0.00157893	Q8R1I1	0.00157893	sp
0.00162429	E9Q6R7	0.00162429	tr
0.00163674	Q03265	0.00163674	sp
0.00165507	A0A1B0GSF7	0.00165507	tr
0.00176039	Q9R0H0-2	0.00176039	sp
0.00196647	Q8R164	0.00196647	sp
0.00201562	Q9Z1Q5	0.00201562	sp
0.00205903	Q61838	0.00205903	sp
0.00211785	Q6PDM2	0.00211785	sp
0.00211799	P52196	0.00211799	sp
0.00220837	P43024	0.00220837	sp
0.00225911	P03953-2	0.00225911	sp
0.0022966	Q8VDQ1	0.0022966	sp
0.00232082	P49312	0.00232082	sp
0.00234305	P17665	0.00234305	sp
0.00240892	A0A2I3BS39	0.00240892	tr
0.00243572	P21981	0.00243572	sp
0.00243942	A0A0N4SWH2	0.00243942	tr
0.00246781	P61971	0.00246781	sp
0.00258345	P19001	0.00258345	sp
0.00258871	P08752	0.00258871	sp
0.00263927	O35295	0.00263927	sp
0.00279772	Q920A5	0.00279772	sp
0.00279917	Q3U6K9	0.00279917	tr
0.00298422	P70333	0.00298422	sp
0.00306479	P58774	0.00306479	sp
0.0031482	Q99020	0.0031482	sp
0.00319913	P10518	0.00319913	sp
0.0032018	P57759	0.0032018	sp
0.00321017	Q6ZWV7	0.00321017	sp
0.00338588	A0A0R4J2B2	0.00338588	tr
0.00342769	P80317	0.00342769	sp
0.00345352	Q9DCJ5	0.00345352	sp
0.00351743	O89023	0.00351743	sp
0.00352377	Q8BGD9	0.00352377	sp
0.0035298	G3UVV4	0.0035298	tr
0.00353596	Q07456	0.00353596	sp
0.00359728	A0A0R4J1R7	0.00359728	tr
0.00364343	P34928	0.00364343	sp
0.00372668	Q9Z2X1	0.00372668	sp
0.00378329	P07310	0.00378329	sp
0.00382037	P20060	0.00382037	sp
0.00384622	F8WGG3	0.00384622	tr
0.00385755	B1AWE0	0.00385755	tr
0.00394736	P37889-2	0.00394736	sp
0.00397289	F8WGT1	0.00397289	tr
0.004032	O70571	0.004032	sp
0.00407696	E9QNA7	0.00407696	tr
0.00416251	Q8BG32	0.00416251	sp
0.00420547	Q9Z1N5	0.00420547	sp
0.00420907	Q99L88	0.00420907	sp
0.00421169	Q99KJ8	0.00421169	sp
0.00445766	Q9CR57	0.00445766	sp
0.00454912	Q9DBG5	0.00454912	sp
0.00471904	Q9D0S9	0.00471904	sp
0.00471967	P60335	0.00471967	sp
0.00482446	Q60675	0.00482446	sp
0.00485522	A0A140LIZ5	0.00485522	tr
0.00489736	P47199	0.00489736	sp
0.00492175	P26638	0.00492175	sp
0.00493555	A0A0R4J1N3	0.00493555	tr
0.00513911	Q91YQ5	0.00513911	sp
0.005239	P62259	0.005239	sp
0.00527509	Q6P5E4	0.00527509	sp
0.00543849	P35564	0.00543849	sp
0.00544754	A2A547	0.00544754	tr
0.00547691	E9Q7Q3	0.00547691	tr
0.00550084	P12970	0.00550084	sp
0.00581418	Q05816	0.00581418	sp
0.00582039	P32921-2	0.00582039	sp
0.005866	P84228	0.005866	sp
0.00603859	Q9D7J9	0.00603859	sp
0.00612431	P08121	0.00612431	sp
0.00628949	Q8CB58	0.00628949	tr
0.00630476	O35945	0.00630476	sp
0.00651425	P11404	0.00651425	sp
0.00664321	Q6PHZ2-2	0.00664321	sp
0.00679031	Q5SWU9	0.00679031	sp
0.00685725	A0A087WSI8	0.00685725	tr
0.0068953	P27546-3	0.0068953	sp
0.00705955	P11983	0.00705955	sp
0.00706441	Q8BKZ9	0.00706441	sp
0.00708754	Q61316	0.00708754	sp
0.00725861	O09164	0.00725861	sp
0.00743537	P52927	0.00743537	sp
0.00745551	P48758	0.00745551	sp
0.0074692	Q61166	0.0074692	sp
0.0075005	Q78ZM0	0.0075005	tr
0.00780184	Q9CQ65	0.00780184	sp
0.00783457	A0A1Y7VK19	0.00783457	tr
0.00783859	D3Z494	0.00783859	tr
0.00785666	A2AWI9	0.00785666	tr
0.00792045	Q8BMS4	0.00792045	sp
0.00806085	Q91ZJ5-2	0.00806085	sp
0.00823971	Q62186	0.00823971	sp
0.00840361	A0A1Y7VJ48	0.00840361	tr
0.00869306	Q3TT92	0.00869306	tr
0.00891613	Q9JK53	0.00891613	sp
0.00898055	D3YTT4	0.00898055	tr
0.00927012	Q99LP6	0.00927012	sp
0.00927439	E9PUM3	0.00927439	tr
0.00929125	Q60692	0.00929125	sp
0.00946164	Q9D7X3	0.00946164	sp
0.00978135	Q9D0M3-2	0.00978135	sp
0.0102431	P70296	0.0102431	sp
0.010307	Q8BWY3	0.010307	sp
0.0104599	Q62264	0.0104599	sp
0.0104716	Q9CQQ7	0.0104716	sp
0.0108034	Q9ERS2	0.0108034	sp
0.0110039	Q00897	0.0110039	sp
0.0110272	Q6ZWZ6	0.0110272	tr
0.0110696	A2AWF0	0.0110696	tr
0.0110969	P85094	0.0110969	sp
0.0113486	Q922F4	0.0113486	sp
0.0114229	A0A0A0MQM0	0.0114229	tr
0.0115387	Q9DBM2	0.0115387	sp
0.0116409	Q8VCM7	0.0116409	sp
0.0117329	P47791-2	0.0117329	sp
0.0120223	Q8CGC7	0.0120223	sp
0.0120403	A0A338P6G0	0.0120403	tr
0.012141	A0A1L1SUB2	0.012141	tr
0.0124817	P14901	0.0124817	sp
0.0124958	Q9EQK5	0.0124958	sp
0.0125762	Q99M87-3	0.0125762	sp
0.012589	P09813	0.012589	sp
0.0125918	P14869	0.0125918	sp
0.0126584	P28653	0.0126584	sp
0.0129317	Q71RI9-2	0.0129317	sp
0.0129994	Q8R317-2	0.0129994	sp
0.0132122	D3YWR7	0.0132122	tr
0.0136819	Q9EQP2	0.0136819	sp
0.0138385	P62702	0.0138385	sp
0.0139369	O88543	0.0139369	sp
0.0141368	Q9D6Y7-3	0.0141368	sp
0.0142121	Q9QZE5	0.0142121	sp
0.0144464	P19536	0.0144464	sp
0.0146159	A0A1Y7VM54	0.0146159	tr
0.0147479	P51885	0.0147479	sp
0.0148753	Q78IK4	0.0148753	sp
0.0149384	E9QN99	0.0149384	tr
0.0149961	Q64105	0.0149961	sp
0.0153683	Q8CC88-2	0.0153683	sp
0.0157795	Q06890	0.0157795	sp
0.0161497	A0A0R3P9C8	0.0161497	tr
0.0170845	Q9R0X4	0.0170845	sp
0.0171556	Q61576	0.0171556	sp
0.0173784	G3X9T8	0.0173784	tr
0.0176761	Q91WK5	0.0176761	sp
0.0178754	D3Z7X0	0.0178754	tr
0.0183586	Q9Z2V4	0.0183586	sp
0.0195346	Q3T9X3	0.0195346	tr
0.0199724	A0A087WNP6	0.0199724	tr
0.02024	Q9CY64	0.02024	sp
0.0204813	Q9WVJ3	0.0204813	sp
0.0208125	E0CYW7	0.0208125	tr
0.021299	P34914	0.021299	sp
0.0215585	Q01149	0.0215585	sp
0.021819	Q9JIW9	0.021819	sp
0.0224492	Q9WU79	0.0224492	sp
0.0224581	P58281	0.0224581	sp
0.0230282	P62911	0.0230282	sp
0.0233451	P97478	0.0233451	sp
0.0234827	Q8CHH9	0.0234827	sp
0.0235241	Q61646	0.0235241	sp
0.0238342	Z4YKM2	0.0238342	tr
0.0238823	D3YYK0	0.0238823	tr
0.0242545	P07758	0.0242545	sp
0.0248269	Q99KR7	0.0248269	sp
0.0249783	Q9DBF1-2	0.0249783	sp
0.0251311	P37804	0.0251311	sp
0.0254731	Q8BH97	0.0254731	sp
0.0255143	Q9JKS4-4	0.0255143	sp
0.0255468	P05201	0.0255468	sp
0.0266386	A0A2R8W6R3	0.0266386	tr
0.0266785	Q8CI94	0.0266785	sp
0.0269106	Q11011	0.0269106	sp
0.0269181	Q9DBL7	0.0269181	sp
0.027051	Q8R059	0.027051	sp
0.0273894	O54734	0.0273894	sp
0.0278117	O88587-2	0.0278117	sp
0.0280982	Q9R111	0.0280982	sp
0.0282634	Q9WU78	0.0282634	sp
0.0288654	A0A452J8C1	0.0288654	tr
0.0289304	P62305	0.0289304	sp
0.0289459	D3Z0S6	0.0289459	tr
0.0294989	G3X8T9	0.0294989	tr
0.0297193	A0A494BBL4	0.0297193	tr
0.0299391	S4R1V0	0.0299391	tr
0.0300563	Q62418-3	0.0300563	sp
0.0301703	A0A338P7D7	0.0301703	tr
0.030337	P58771	0.030337	sp
0.0306644	D3YYM6	0.0306644	tr
0.0311158	P01872	0.0311158	sp
0.031836	P14131	0.031836	sp
0.0318891	Q99JR1	0.0318891	sp
0.0333519	Q9D6Z1	0.0333519	sp
0.0336178	O35683	0.0336178	sp
0.033886	P47955	0.033886	sp
0.0338872	Q60864	0.0338872	sp
0.0340965	A0A1D5RMC1	0.0340965	tr
0.0362567	Q5SVG5	0.0362567	tr
0.0370481	G3UW30	0.0370481	tr
0.0381908	Q08857	0.0381908	sp
0.0381991	Q91WK2	0.0381991	sp
0.0384491	P10922	0.0384491	sp
0.0396317	A0A1W2P6P1	0.0396317	tr
0.0405516	Q922B2	0.0405516	sp
0.0419263	Q9CQZ6	0.0419263	sp
0.0426314	Q9D0J8	0.0426314	sp
0.0428383	I7HJR3	0.0428383	tr
0.0429173	Q8K010	0.0429173	sp
0.0429963	P53395	0.0429963	sp
0.0434817	O08643	0.0434817	tr
0.0441555	A0A087WRE7	0.0441555	tr
0.0450671	Q60994	0.0450671	sp
0.0455117	Q91XL1	0.0455117	tr
0.0459638	P62320	0.0459638	sp
0.0462328	Q60972	0.0462328	sp
0.0473402	Q8C166	0.0473402	sp
0.048182	O70194	0.048182	sp
0.0484228	A0A1L1SQA8	0.0484228	tr
0.0486434	P99027	0.0486434	sp
0.0490242	Q9R0E2	0.0490242	sp
0.0496447	Q64152	0.0496447	sp
0.0500328	E9QAT0	0.0500328	tr
0.0505058	A2AP32	0.0505058	tr
0.0507436	O09172	0.0507436	sp
0.0512012	P49443	0.0512012	sp
0.0512907	A0A0R4IZW8	0.0512907	tr
0.0521089	P11688	0.0521089	sp
0.0525949	P24547	0.0525949	sp
0.0526868	Q8BUV3	0.0526868	sp
0.0530975	P28798	0.0530975	sp
0.0532527	S4R2A9	0.0532527	tr
0.054662	P21844	0.054662	sp
0.0554269	P40124	0.0554269	sp
0.055745	Q9D023	0.055745	sp
0.0558102	A0A0R4J0J0	0.0558102	tr
0.0562744	Q9CXS4	0.0562744	sp
0.0564598	P46471	0.0564598	sp
0.0566463	G3X9V0	0.0566463	tr
0.0571265	P24472	0.0571265	sp
0.0571959	P29341	0.0571959	sp
0.0574934	Q9CQB2	0.0574934	sp
0.0582984	Q9QUI0	0.0582984	sp
0.0587687	P50247	0.0587687	sp
0.0589639	Q3URE1	0.0589639	sp
0.0601535	P43883	0.0601535	sp
0.0604378	P01898	0.0604378	sp
0.0606691	P11087	0.0606691	sp
0.0606985	Q02819	0.0606985	sp
0.0609904	Q8CIE6	0.0609904	sp
0.0613655	E9PZ00	0.0613655	tr
0.0622911	Q9CQX2	0.0622911	sp
0.0631603	Q8CBR6	0.0631603	sp
0.0631787	Q3TLP5-2	0.0631787	sp
0.06452	P70202	0.06452	sp
0.0651324	Q8K354	0.0651324	sp
0.0654191	O88696	0.0654191	sp
0.0662457	Q8BH61	0.0662457	sp
0.0674259	Q99J77	0.0674259	sp
0.0683844	Q8R0F8	0.0683844	sp
0.0689196	Q00519	0.0689196	sp
0.0700712	Q7TMM9	0.0700712	sp
0.0722973	Q91WQ3	0.0722973	sp
0.0727615	Q05DV1	0.0727615	tr
0.0729396	O35857	0.0729396	sp
0.0730236	Q8BMK4	0.0730236	sp
0.0731954	Q61656	0.0731954	sp
0.0738454	P59999	0.0738454	sp
0.0750297	P48771	0.0750297	sp
0.0752569	Q9D8B3	0.0752569	sp
0.0753025	D3Z6B9	0.0753025	tr
0.0760309	E9PV24-2	0.0760309	sp
0.0765993	Q3V1T4	0.0765993	sp
0.0766491	Q9CPZ8	0.0766491	sp
0.0770284	Q9EQI8	0.0770284	sp
0.078981	Q501J6	0.078981	sp
0.079392	A0A3B2W441	0.079392	tr
0.0814262	Q6P3A8	0.0814262	sp
0.0816826	A0A0N4SV66	0.0816826	tr
0.0816919	P63085	0.0816919	sp
0.0833327	P60766	0.0833327	sp
0.0835839	Q9D9V3-2	0.0835839	sp
0.0837092	P56392	0.0837092	sp
0.0837485	O70310	0.0837485	sp
0.0842189	Q04447	0.0842189	sp
0.0842764	H7BX22	0.0842764	tr
0.0867387	P70444	0.0867387	sp
0.0872851	Q91WD5	0.0872851	sp
0.0882178	P62196	0.0882178	sp
0.0890692	E9Q390	0.0890692	tr
0.0906834	Q99LX0	0.0906834	sp
0.0921279	Q9WVE8	0.0921279	sp
0.0924816	O54962	0.0924816	sp
0.0940536	Q923D4	0.0940536	sp
0.0943445	A0A338P6J9	0.0943445	tr
0.0944801	O88477	0.0944801	sp
0.0980357	Q9JK48-3	0.0980357	sp
0.0989	Q5SF07	0.0989	sp
0.0999859	Q9Z1Z0-2	0.0999859	sp
0.100821	P00329	0.100821	sp
0.101298	Q8VIJ6	0.101298	sp
0.101567	Q8R086	0.101567	sp
0.101627	E9Q5B5	0.101627	tr
0.102725	A0A1W2P733	0.102725	tr
0.104294	Q9DCZ4-2	0.104294	sp
0.105431	Q91V16	0.105431	sp
0.107184	Q99M71-2	0.107184	sp
0.107541	Q9QYG0-2	0.107541	sp
0.109329	E9QPX3	0.109329	tr
0.110343	P43274	0.110343	sp
0.11168	Q810B6	0.11168	sp
0.113396	Q9D8U8	0.113396	sp
0.114001	Q9WUA2	0.114001	sp
0.115023	P70699	0.115023	sp
0.11526	Q8BGQ7	0.11526	sp
0.115374	P51863	0.115374	sp
0.115516	O54782	0.115516	sp
0.116454	P60710	0.116454	sp
0.117153	P47857	0.117153	sp
0.117359	O35658	0.117359	sp
0.120686	A0A338P731	0.120686	tr
0.120801	Q8BTI8-3	0.120801	sp
0.121733	A0A1B0GSX6	0.121733	tr
0.122635	Q91WS0	0.122635	sp
0.1253	A0A0R4J0R1	0.1253	tr
0.125423	P29416	0.125423	sp
0.126987	P01837	0.126987	sp
0.127936	Q9JHU4	0.127936	sp
0.12838	Q61001	0.12838	sp
0.128675	Q9R0Y5	0.128675	sp
0.131947	B1ARW4	0.131947	tr
0.133045	A0A0J9YUS5	0.133045	tr
0.133579	O55022	0.133579	sp
0.141601	P21550	0.141601	sp
0.142613	A0A0G2JDW7	0.142613	tr
0.142675	G3UY38	0.142675	tr
0.143007	E9Q4K7	0.143007	tr
0.144795	P21619	0.144795	sp
0.1474	P97821	0.1474	sp
0.14971	Q9JLJ2	0.14971	sp
0.151316	Q9DBL1	0.151316	sp
0.153012	A0A0R4J107	0.153012	tr
0.153853	Q80Y14	0.153853	sp
0.153973	O35593	0.153973	sp
0.154156	Q9WTQ5-2	0.154156	sp
0.154695	Q5SX40	0.154695	sp
0.158679	O70250	0.158679	sp
0.160156	F6TQN9	0.160156	tr
0.160355	O54931-5	0.160355	sp
0.163135	G3UZ48	0.163135	tr
0.165508	Q99MQ4	0.165508	sp
0.166611	P00920	0.166611	sp
0.167885	Q9ET01	0.167885	sp
0.170154	A0A075B5P4	0.170154	tr
0.171971	Q8VHX6-2	0.171971	sp
0.17204	Q60854	0.17204	sp
0.173076	P70266	0.173076	sp
0.17386	Q9D8T7-2	0.17386	sp
0.175279	A0A0G2JDF8	0.175279	tr
0.175518	Q9QWR8	0.175518	sp
0.175613	Q5M8N4	0.175613	sp
0.185994	A0A0N4SVE5	0.185994	tr
0.191702	P08122	0.191702	sp
0.192223	Q64471	0.192223	sp
0.193279	Q9D1Q6	0.193279	sp
0.193648	P84104-2	0.193648	sp
0.193788	D3YVK5	0.193788	tr
0.194336	A0A494BAF7	0.194336	tr
0.197742	Q3THK7	0.197742	sp
0.200516	G3UXL2	0.200516	tr
0.201526	Q8BK30	0.201526	sp
0.201747	A0A0N4SV00	0.201747	tr
0.202254	Q9R0B9	0.202254	sp
0.202545	Q9D8E6	0.202545	sp
0.204195	Q5SX46	0.204195	tr
0.204222	A0A0J9YUD8	0.204222	tr
0.205	D3Z568	0.205	tr
0.205171	A0A140T8W1	0.205171	tr
0.208238	V9GWV8	0.208238	tr
0.210136	Q9QXY6	0.210136	sp
0.211465	Q1ERP8-4	0.211465	sp
0.215851	P20065-2	0.215851	sp
0.217829	E9Q4M4	0.217829	tr
0.219149	Q8VE95	0.219149	sp
0.220603	Q9DCT5	0.220603	sp
0.221335	A0A0R4J0S1	0.221335	tr
0.22711	Q8R2Y8	0.22711	sp
0.229117	P62264	0.229117	sp
0.233985	Q61553	0.233985	sp
0.242564	Q99J99	0.242564	sp
0.242804	P51881	0.242804	sp
0.246799	Q80X19-2	0.246799	sp
0.250316	Q8CIB5	0.250316	sp
0.251226	P07901	0.251226	sp
0.25409	Q9R1T2-2	0.25409	sp
0.256898	P18654	0.256898	sp
0.256916	E9Q3E1	0.256916	sp
0.258117	D3Z7R6	0.258117	tr
0.26803	A0A2I3BS49	0.26803	tr
0.271052	Q60936	0.271052	sp
0.278002	P56376	0.278002	sp
0.285169	Q9Z1Q9	0.285169	sp
0.285576	Q8BH69	0.285576	sp
0.286467	Q9D0T1	0.286467	sp
0.28708	Q8VCC2	0.28708	sp
0.289624	Q6P6L5	0.289624	tr
0.294256	G3UXG7	0.294256	tr
0.295391	A2AL85	0.295391	tr
0.296968	Q3U7R1	0.296968	sp
0.300852	Q9D892	0.300852	sp
0.301126	A0A1B0GT92	0.301126	tr
0.304436	P60867	0.304436	sp
0.30771	P15089	0.30771	sp
0.319742	A0A2R8VHD0	0.319742	tr
0.326446	O35435	0.326446	sp
0.329793	F6ZV59	0.329793	tr
0.337551	Q9CZ30	0.337551	sp
0.338663	P68033	0.338663	sp
0.34461	P62627	0.34461	sp
0.351649	Q5SXC9	0.351649	tr
0.356693	A0A498WGE8	0.356693	tr
0.358909	A0A338P7B8	0.358909	tr
0.358987	P31532	0.358987	sp
0.360694	Q9CXI0	0.360694	sp
0.361564	A2AEX8	0.361564	tr
0.362196	Q8K183	0.362196	sp
0.363839	P62751	0.363839	sp
0.368513	Q9CPV4-3	0.368513	sp
0.372657	Q9CPN8	0.372657	sp
0.378178	Q8BW75	0.378178	sp
0.383756	O08600	0.383756	sp
0.387364	Q9CZ42-2	0.387364	sp
0.398307	Q9Z1J3	0.398307	sp
0.402168	P12242	0.402168	sp
0.403782	D3Z636	0.403782	tr
0.405049	A0A0R4J094	0.405049	tr
0.405405	Q3TML0	0.405405	tr
0.408541	Q8K0E8	0.408541	sp
0.410025	P20918	0.410025	sp
0.41047	Q61233	0.41047	sp
0.413793	P52760	0.413793	sp
0.414375	Q8BWM0	0.414375	sp
0.416708	Q9CZ44-2	0.416708	sp
0.419289	H3BKG0	0.419289	tr
0.420917	Q9ET22	0.420917	sp
0.421526	Q3UN88	0.421526	tr
0.421548	A0A0U1RPX4	0.421548	tr
0.42206	O35972	0.42206	sp
0.437198	E9PYI8	0.437198	tr
0.43889	D3Z7Q2	0.43889	tr
0.439957	Q9CZD3	0.439957	sp
0.44789	F6XUR8	0.44789	tr
0.453705	Q9WUM4	0.453705	sp
0.456139	Q99KQ4	0.456139	sp
0.475477	P01029	0.475477	sp
0.478618	P24527	0.478618	sp
0.485123	Q3U0S6	0.485123	sp
0.496653	A0A2R8VHF9	0.496653	tr
0.497626	P50608	0.497626	sp
0.499212	Q9CRB6	0.499212	sp
0.503577	Q9JHJ0	0.503577	sp
0.506969	Q9D6J5	0.506969	sp
0.509095	Q9JHU9	0.509095	sp
0.520765	P61161	0.520765	sp
0.524463	Q8K0Z7	0.524463	sp
0.525858	Q8K297	0.525858	sp
0.525976	Q62167	0.525976	sp
0.530816	Q6NS54	0.530816	tr
0.536913	P63028	0.536913	sp
0.540868	G3UXZ5	0.540868	tr
0.545119	Q8CHP8	0.545119	sp
0.549163	Q61703	0.549163	sp
0.556921	Q8K1M6-3	0.556921	sp
0.561615	Q99J36	0.561615	sp
0.566661	B2RXS4	0.566661	sp
0.569377	P23506	0.569377	sp
0.585503	F7B6X4	0.585503	tr
0.58684	E9Q9Q7	0.58684	tr
0.596007	Q8VEE0	0.596007	sp
0.599401	D3Z315	0.599401	tr
0.60176	P38060	0.60176	sp
0.623124	Q571E4	0.623124	sp
0.627104	P30412	0.627104	sp
0.627431	Q9D1M0	0.627431	sp
0.628801	A2APX3	0.628801	tr
0.634405	P29788	0.634405	sp
0.63873	P00405	0.63873	sp
0.640046	Q99P87	0.640046	sp
0.642374	Q9CZN7-2	0.642374	sp
0.662564	Q9Z2Z6	0.662564	sp
0.662621	Q9QXG4	0.662621	sp
0.674091	Q8BPG6	0.674091	sp
0.6743	A0A3Q4EBK4	0.6743	tr
0.683911	Q61696	0.683911	sp
0.68648	Q00724	0.68648	sp
0.686785	Q8R2H9	0.686785	sp
0.696138	O88207-2	0.696138	sp
0.700949	P70670	0.700949	sp
0.704444	E9Q456	0.704444	tr
0.709723	Q99KK7	0.709723	sp
0.715208	F6SFF5	0.715208	tr
0.717509	P48772	0.717509	sp
0.720021	D3YZJ1	0.720021	tr
0.720577	Q8VCF0	0.720577	sp
0.723741	Q9QZA0	0.723741	sp
0.724908	P31001	0.724908	sp
0.727733	A0A338P7C0	0.727733	tr
0.740099	Q9JM76	0.740099	sp
0.742684	Q9DBB8	0.742684	sp
0.746514	Q60714	0.746514	sp
0.758902	Q9WTR5	0.758902	sp
0.776511	Q8CG76	0.776511	sp
0.776995	A0A494B952	0.776995	tr
0.783362	Q8CIN4	0.783362	sp
0.818563	Q91VT4	0.818563	sp
0.826341	Q8JZU0	0.826341	sp
0.835425	Q8C2Q3	0.835425	sp
0.840296	O88990	0.840296	sp
0.848593	Q9DBP5	0.848593	sp
0.849112	Q8C6K9-2	0.849112	sp
0.857018	P14602	0.857018	sp
0.867142	P54822	0.867142	sp
0.867707	P39061-2	0.867707	sp
0.867738	Q9CQ91	0.867738	sp
0.881653	Q8BH40	0.881653	tr
0.884034	Q9D1P0	0.884034	sp
0.885077	P04919-2	0.885077	sp
0.914982	Q9D880	0.914982	sp
0.918562	Q8BPB5	0.918562	sp
0.927699	P63087	0.927699	sp
0.941293	P08074	0.941293	sp
0.960039	P35235	0.960039	sp
0.975003	P68369	0.975003	sp
0.975247	Q8CFX1	0.975247	sp
0.985863	Q91YW3	0.985863	sp
0.999878	O09159	0.999878	sp
1	P05784	1	sp
1	A1IGU4-2	1	sp
1	J3QJX0	1	tr
1	A0A1W2P6H1	1	tr
1	A2ABU4	1	sp
1	A2AGL3-2	1	sp
1	A2AJB7-4	1	sp
1	V9GX08	1	tr
1	A2APT9	1	sp
1	E9Q8N1	1	tr
1	F7BQM5	1	tr
1	A0A2K6EDJ7	1	tr
1	A7TZE6	1	sp
1	B7ZMP1-2	1	sp
1	K3W4M2	1	tr
1	E9Q394-2	1	sp
1	E9Q4Z2	1	sp
1	E9Q7G0	1	sp
1	G5E897	1	sp
1	G5E8A8-2	1	sp
1	E9Q6R3	1	tr
1	O08573-3	1	sp
1	O08599	1	sp
1	O08716	1	sp
1	F7CUQ1	1	tr
1	E9PYL0	1	tr
1	O09035	1	sp
1	O09111	1	sp
1	O09165	1	sp
1	Q9CQM8	1	tr
1	O09174	1	sp
1	O35127	1	sp
1	O35226-5	1	sp
1	O35343	1	sp
1	O35345	1	sp
1	O35604	1	sp
1	Q921D0	1	tr
1	O35657	1	sp
1	O35737	1	sp
1	G3UWV3	1	tr
1	O54790	1	sp
1	H3BJI5	1	tr
1	O55029	1	sp
1	O55106	1	sp
1	O55135	1	sp
1	O55201-2	1	sp
1	O70133	1	sp
1	A0A087WS46	1	tr
1	O70326	1	sp
1	M0QWY0	1	tr
1	Q6ZWQ5	1	tr
1	O70566	1	sp
1	A0A0R4J098	1	tr
1	E9Q688	1	tr
1	O88441	1	sp
1	A2BFF8	1	tr
1	O88532	1	sp
1	O88544	1	sp
1	K4DI63	1	tr
1	O88783	1	sp
1	O89103	1	sp
1	O89110	1	sp
1	P01630	1	sp
1	P01638	1	sp
1	P03977	1	sp
1	P01669	1	sp
1	P01800	1	sp
1	A0A494B9G5	1	tr
1	P84244	1	sp
1	P02463	1	sp
1	P02798	1	sp
1	P02802	1	sp
1	P14428	1	sp
1	A0A2R8W6F8	1	tr
1	P04370-5	1	sp
1	P04918	1	sp
1	P05622	1	sp
1	P06330	1	sp
1	P06684	1	sp
1	Q61405	1	tr
1	A0A0G2JGD2	1	tr
1	P08030	1	sp
1	P08032	1	sp
1	P08551	1	sp
1	P08905	1	sp
1	P09041	1	sp
1	P09055	1	sp
1	P09535-2	1	sp
1	A0A0G2JDM3	1	tr
1	A0A0A6YVR9	1	tr
1	G3UWL7	1	tr
1	P0DN34	1	sp
1	A0A0A0MQC7	1	tr
1	P10711-2	1	sp
1	A0A0U1RPK4	1	tr
1	Q8CGP1	1	sp
1	P11103-2	1	sp
1	P11679	1	sp
1	P11680	1	sp
1	P12815-2	1	sp
1	A0A1B0GRY8	1	tr
1	P13541	1	sp
1	P13542	1	sp
1	P13634	1	sp
1	P14106	1	sp
1	P14115	1	sp
1	P15327	1	sp
1	P15508	1	sp
1	P15532	1	sp
1	P15864	1	sp
1	P17047-3	1	sp
1	A0A338P6G6	1	tr
1	P17156	1	sp
1	P17427	1	sp
1	P17439	1	sp
1	J3QP71	1	tr
1	H7BX99	1	tr
1	A0A1B0GQW6	1	tr
1	A2A6J4	1	tr
1	A0A0R4J1P2	1	tr
1	P21107-2	1	sp
1	P21279	1	sp
1	P21765	1	sp
1	P21956-2	1	sp
1	P22437	1	sp
1	P22907-2	1	sp
1	Q9DCC5	1	tr
1	P23927	1	sp
1	P23949	1	sp
1	P24369	1	sp
1	P25444	1	sp
1	B1AQJ3	1	tr
1	P26040	1	sp
1	P26231	1	sp
1	P26516	1	sp
1	F7D1R5	1	tr
1	P28301	1	sp
1	P28474	1	sp
1	P28650	1	sp
1	Q3TF41	1	tr
1	P28658	1	sp
1	P28667	1	sp
1	P28740-2	1	sp
1	P29595	1	sp
1	P30416	1	sp
1	P31230	1	sp
1	A2AR07	1	tr
1	P32848	1	sp
1	P33434-2	1	sp
1	P35278	1	sp
1	P35550	1	sp
1	A0A0J9YUE9	1	tr
1	B9EHJ3	1	tr
1	P40224-1	1	sp
1	P40336	1	sp
1	P40936	1	sp
1	P41105	1	sp
1	P43276	1	sp
1	P43277	1	sp
1	P45377	1	sp
1	P45591	1	sp
1	P45878	1	sp
1	P46460	1	sp
1	P46656	1	sp
1	P46664	1	sp
1	G3UYW7	1	tr
1	G3UXX9	1	tr
1	D3YU40	1	tr
1	P47911	1	sp
1	D3YYV8	1	tr
1	P48024	1	sp
1	E0CY23	1	tr
1	E9PVM7	1	tr
1	P48962	1	sp
1	P49182	1	sp
1	D3Z3T5	1	tr
1	D3Z0J2	1	tr
1	P50096	1	sp
1	A0A0R4J138	1	tr
1	P50462	1	sp
1	P50543	1	sp
1	P50580-2	1	sp
1	P51150	1	sp
1	P51480	1	sp
1	P51667	1	sp
1	P51855	1	sp
1	P51910	1	sp
1	D3Z2P8	1	tr
1	A0A3B2WDD2	1	tr
1	P53986	1	sp
1	Q3TEG7	1	tr
1	P53996-2	1	sp
1	P55097	1	sp
1	P55264	1	sp
1	P55302	1	sp
1	E9Q4B9	1	tr
1	P56389	1	sp
1	P56394	1	sp
1	P56812	1	sp
1	P56873	1	sp
1	G3UZD2	1	tr
1	D3YVZ9	1	tr
1	Q9JKB1	1	sp
1	P60229	1	sp
1	P60603	1	sp
1	A0A2R8VHH0	1	tr
1	P60824	1	sp
1	B0R091	1	tr
1	P61027	1	sp
1	Q8R5C5	1	sp
1	P61222	1	sp
1	P61290	1	sp
1	P61514	1	sp
1	G3UZX6	1	tr
1	P61961	1	sp
1	P62073	1	sp
1	P62077	1	sp
1	P62137	1	sp
1	P62141	1	sp
1	P62192	1	sp
1	P62267	1	sp
1	P62281	1	sp
1	P62307	1	sp
1	P62311	1	sp
1	P62317	1	sp
1	P62631	1	sp
1	P62754	1	sp
1	P62774	1	sp
1	Q5SW86	1	tr
1	P62830	1	sp
1	A0A1W2P777	1	tr
1	P62855	1	sp
1	G3UYV7	1	tr
1	P62874	1	sp
1	P62900	1	sp
1	P62960	1	sp
1	P62996	1	sp
1	P63037	1	sp
1	Z4YKV1	1	tr
1	Q8CFZ0	1	tr
1	Q7TMG7	1	tr
1	P70195	1	sp
1	E9Q475	1	tr
1	P70372	1	sp
1	P70441	1	sp
1	P70445	1	sp
1	P70460	1	sp
1	P70695	1	sp
1	P70697	1	sp
1	P83870	1	sp
1	A0A087WQE6	1	tr
1	I7HLV2	1	tr
1	P97298	1	sp
1	P97300-4	1	sp
1	P97315	1	sp
1	P97346-2	1	sp
1	P97351	1	sp
1	P97352	1	sp
1	P97364	1	sp
1	P97379-2	1	sp
1	P97425	1	sp
1	G5E8R7	1	tr
1	P97449	1	sp
1	E9QAD6	1	tr
1	P97457	1	sp
1	D3Z111	1	tr
1	P97825	1	sp
1	P97855	1	sp
1	E9PY08	1	tr
1	E9Q3G7	1	tr
1	Q00915	1	sp
1	Q9WVF5	1	tr
1	E9Q1S3	1	tr
1	F6QZ47	1	tr
1	Q02257	1	sp
1	Q03401	1	sp
1	G3UYF9	1	tr
1	Q05117	1	sp
1	Q059Y8	1	sp
1	Q06507	1	sp
1	Q07076	1	sp
1	Q07139-2	1	sp
1	A0A1B0GT81	1	tr
1	Q08642	1	sp
1	Q08879-2	1	sp
1	Q14DH7-2	1	sp
1	Q1XH17	1	sp
1	Q3TCJ1	1	sp
1	A2AM69	1	tr
1	Q6ZWQ9	1	tr
1	A0A0U1RNT6	1	tr
1	Q3TJD7-2	1	sp
1	S4R294	1	tr
1	Q3TWW8	1	sp
1	J3QN38	1	tr
1	Q3TZZ7	1	sp
1	Q3U276	1	sp
1	Q3U5Q7	1	sp
1	Q3U962	1	sp
1	Q3UDE2	1	sp
1	Q3UEB3-3	1	sp
1	E9QLB2	1	tr
1	Q3UGC7	1	sp
1	Q3UGR5	1	sp
1	Q3UIR3-2	1	sp
1	Q3UJU9	1	sp
1	Q3ULJ0-2	1	sp
1	Q3UM45	1	sp
1	Q3UNX5	1	sp
1	Q3UPF5-2	1	sp
1	Q3USS3	1	sp
1	Q3UTJ2-3	1	sp
1	A0A087WSF5	1	tr
1	F6VT60	1	tr
1	B7ZNP3	1	tr
1	Q569Z6	1	sp
1	Z4YMB8	1	tr
1	Q59J78	1	sp
1	Q5EBG6	1	sp
1	Q5F2E7	1	sp
1	Q5FWK3	1	sp
1	Q5SUE8-2	1	sp
1	Q5SW19-2	1	sp
1	Q5XJY5	1	sp
1	Q5XKE0	1	sp
1	Q60598	1	sp
1	Q60648	1	sp
1	Q60715	1	sp
1	Q60739-2	1	sp
1	Q60847-4	1	sp
1	Q60865	1	sp
1	Q60876	1	sp
1	Q60931	1	sp
1	A2AFI9	1	tr
1	Q61024	1	sp
1	Q61081	1	sp
1	A9YVJ5	1	tr
1	Q61112	1	sp
1	Q61129	1	sp
1	Q61191	1	sp
1	Q61205	1	sp
1	A0A1L1SQ76	1	tr
1	Q61247	1	sp
1	Q61249	1	sp
1	Q61387	1	sp
1	Q61508-2	1	sp
1	F8WHM5	1	tr
1	Q5SUT0	1	tr
1	Q61578	1	sp
1	Q61655	1	sp
1	Q61699-2	1	sp
1	Q61702	1	sp
1	Q61733	1	sp
1	Q61768	1	sp
1	Q61810-2	1	sp
1	Q61830	1	sp
1	Q61941	1	sp
1	Q62000	1	sp
1	Q62009-5	1	sp
1	Q62093	1	sp
1	Q62095	1	sp
1	Q62172	1	sp
1	Z4YJF5	1	tr
1	A0A3B2W7K0	1	tr
1	A0A494BA97	1	tr
1	Q62504-3	1	sp
1	Q63829	1	sp
1	Q64133	1	sp
1	D3YVH4	1	tr
1	Q64282	1	sp
1	A0A3B2WB12	1	tr
1	E9PV48	1	tr
1	Q64374	1	sp
1	Q64437	1	sp
1	Q64442	1	sp
1	Q64449-2	1	sp
1	Q05DJ9	1	tr
1	Q64516-1	1	sp
1	G3UYV3	1	tr
1	Q64669	1	sp
1	Q64674	1	sp
1	D6RCG1	1	tr
1	Q68FL6	1	sp
1	H7BX26	1	tr
1	Q6A0A9	1	sp
1	G3X928	1	tr
1	Q6P069-2	1	sp
1	A0A494BBG8	1	tr
1	Q6P1E8	1	sp
1	Q6P4T2	1	sp
1	Q6P8J7	1	sp
1	A0A1W2P6Y0	1	tr
1	Q80YW6	1	tr
1	Q6PE01	1	sp
1	A0A0N4SVC2	1	tr
1	Q6PGH2	1	sp
1	Q6PGL7-2	1	sp
1	Q6PIU9	1	sp
1	Q6Y7W8-2	1	sp
1	Q6ZPJ3	1	sp
1	Q6ZQ38	1	sp
1	Z4YJT3	1	tr
1	Q6ZWX6	1	sp
1	Q6ZWY8	1	sp
1	Q70IV5-2	1	sp
1	Q78ZA7	1	sp
1	Q7TMY8-4	1	sp
1	Q7TNG8	1	sp
1	A1BN54	1	tr
1	Q7TQ48-2	1	sp
1	Q7TQD2	1	sp
1	Q3TGG2	1	tr
1	D3Z7K0	1	tr
1	G3UX48	1	tr
1	Q7TSP5	1	sp
1	Q80SW1	1	sp
1	Q80UW2	1	sp
1	F6Z7L1	1	tr
1	Q80X44-3	1	sp
1	A0A0H2UH17	1	tr
1	Q80X85	1	sp
1	E9Q641	1	tr
1	Q80XI4	1	sp
1	Q80Y84-2	1	sp
1	Q80YT7	1	sp
1	Q80ZM7	1	sp
1	Q80ZS3	1	sp
1	H7BWY4	1	tr
1	Q8BFP9	1	sp
1	Q8BFQ8	1	sp
1	Q8BFS6-3	1	sp
1	Q8BFZ3	1	sp
1	Q8BGC4	1	sp
1	Q8BGD8	1	sp
1	Q8BGS2-2	1	sp
1	Q8BGT5	1	sp
1	Q8BH43	1	sp
1	Q8BIJ6	1	sp
1	Q8BJ64	1	sp
1	F7BA91	1	tr
1	A0A0R4J0L6	1	tr
1	Q8BL66	1	sp
1	A2AAN2	1	tr
1	Q8BMF3	1	sp
1	Q8BMJ2	1	sp
1	D3Z158	1	tr
1	Q8BP71	1	sp
1	Q8BRF7-2	1	sp
1	F7C386	1	tr
1	Q8BTZ7	1	sp
1	Q8BUK6	1	sp
1	A0A0A6YWP6	1	tr
1	Q8BW94-3	1	sp
1	D3YU08	1	tr
1	Q8BX02-2	1	sp
1	Q8BXK9	1	sp
1	Q8BY87-2	1	sp
1	Q8C052	1	sp
1	E9PWY9	1	tr
1	Q8C0E3	1	sp
1	Q8C181-3	1	sp
1	A0A0R4IZY0	1	tr
1	A0A0J9YTY0	1	tr
1	A0A286YDI6	1	tr
1	Q8C570	1	sp
1	Q8C5Q4	1	sp
1	A0A0R4J233	1	tr
1	Q8C7H1	1	sp
1	Q8C854-1	1	sp
1	Q8C9M2	1	sp
1	Q8CAK1	1	sp
1	Q8CC35-3	1	sp
1	G3UX74	1	tr
1	Q8CDN6	1	sp
1	E9PXB7	1	tr
1	D6RHQ3	1	tr
1	Q8CGB6-2	1	sp
1	Q5NCM6	1	tr
1	A0A1I7Q4G8	1	tr
1	Q8CHY7	1	sp
1	Q8CI08	1	sp
1	E0CX76	1	tr
1	Q8CI43	1	sp
1	D9J2Z9	1	tr
1	Q8CIE4	1	sp
1	Q8JZN5	1	sp
1	Q8JZV7	1	sp
1	Q8K0D5	1	sp
1	A0A494BAN0	1	tr
1	Q8K157	1	sp
1	F8WHQ0	1	tr
1	A2AKV7	1	tr
1	Q8K1I3	1	sp
1	A0A494BAE9	1	tr
1	Q8K2C7-2	1	sp
1	Q8K2Q9	1	sp
1	F2Z414	1	tr
1	Q8K370	1	sp
1	Q8K3H0	1	sp
1	E9Q6B8	1	tr
1	Q8K4Z3	1	sp
1	Q8QZY1	1	sp
1	E9Q6V3	1	tr
1	E9Q0Z7	1	tr
1	A0A494BAY0	1	tr
1	A2A5R4	1	tr
1	Q8R1B4	1	sp
1	Q8R1F1	1	sp
1	Q8R1G2	1	sp
1	A0A087WPL1	1	tr
1	Q8R1Q8	1	sp
1	D3Z1M5	1	tr
1	Q8R2G4-8	1	sp
1	A0A1B0GTA0	1	tr
1	Q8C1C2	1	tr
1	Q8R361	1	sp
1	Q8R3B1	1	sp
1	Q8R3U1	1	sp
1	Q8R404	1	sp
1	Q8R429	1	sp
1	Q8R4C2	1	sp
1	E9QJU4	1	tr
1	Q8VC28	1	sp
1	Q8VC30	1	sp
1	Q8VCH0	1	sp
1	Q8VCI5-2	1	sp
1	D3YU17	1	tr
1	A0A0J9YUA3	1	tr
1	A0A1L1SSW1	1	tr
1	Q8VDL4-2	1	sp
1	Q8VDM4	1	sp
1	Q8VDM6-2	1	sp
1	Q8VE38-2	1	sp
1	F6VRI6	1	tr
1	Q8VE99	1	sp
1	F6Z458	1	tr
1	Q8VEJ9	1	sp
1	Q8VEM8	1	sp
1	Q8VHY0-3	1	sp
1	Q8VI36-2	1	sp
1	Q5U4C5	1	tr
1	Q91UZ5	1	sp
1	Q91V12-2	1	sp
1	Q50HX3	1	tr
1	Q3U4F0	1	tr
1	Q91VH2	1	sp
1	A0A3B2WCC1	1	tr
1	Q91VJ5	1	sp
1	Q91VR5	1	sp
1	Q91VR8	1	sp
1	A0A0N4SV17	1	tr
1	E9Q8C5	1	tr
1	B7ZC23	1	tr
1	Q91W97	1	sp
1	A0A0G2JG00	1	tr
1	Q91WR6	1	sp
1	Q91X52	1	sp
1	Q91XC8	1	sp
1	Q91XI1-2	1	sp
1	Q91XL9	1	sp
1	E0CY49	1	tr
1	Q91YR1	1	sp
1	D6REG4	1	tr
1	Q91Z83	1	sp
1	A0A1Y7VLN4	1	tr
1	A2AMC3	1	tr
1	Q921M3-2	1	sp
1	D3Z6I4	1	tr
1	Q921X9	1	sp
1	Q922H4	1	sp
1	Q922W5	1	sp
1	Q923B6	1	sp
1	A0A0R4J0S3	1	tr
1	Q924L1-2	1	sp
1	Q924X2	1	sp
1	Q925F2	1	sp
1	D3YXH5	1	tr
1	Q6X4T6	1	tr
1	Q99J39-2	1	sp
1	Q99JB8	1	sp
1	Q99JI4	1	sp
1	Q99K01-3	1	sp
1	A0A1C7CYV0	1	tr
1	E9PYA3	1	tr
1	Q99KC8	1	sp
1	Q99KV1	1	sp
1	Q99L04	1	sp
1	E9Q1V0	1	tr
1	Q99LF4	1	sp
1	Q99LT0	1	sp
1	Q9CQD4	1	sp
1	Q99MN1	1	sp
1	Q3UXD9	1	tr
1	Q99NB1	1	sp
1	G5E866	1	tr
1	Q99P72-5	1	sp
1	Q99PR8-2	1	sp
1	A0A0G2JGL1	1	tr
1	Q9CPP0	1	sp
1	Q9CPQ3	1	sp
1	Q9CPQ8	1	sp
1	Q9CPT4	1	sp
1	Q3UA72	1	tr
1	Q9CPX6	1	sp
1	Q9CPX8	1	sp
1	Q9CQ19	1	sp
1	Q9CQ40	1	sp
1	Q9CQF9	1	sp
1	Q9CQI6	1	sp
1	Q9CQN3	1	sp
1	D3Z5K6	1	tr
1	Q9CQW9	1	sp
1	D3Z4D6	1	tr
1	Q9CR00	1	sp
1	Q9CR16	1	sp
1	Q9CR26	1	sp
1	G3UWD8	1	tr
1	Q9CR61	1	sp
1	J3JS94	1	tr
1	Q9CR86	1	sp
1	Q9CRB2	1	sp
1	Q9CRB8	1	sp
1	Q9CRD0-3	1	sp
1	Q9CRD2	1	sp
1	A0A0B4J1E2	1	tr
1	Q9CT10	1	sp
1	Q9CW03	1	sp
1	Q9CW46	1	sp
1	Q9CWE0	1	sp
1	A0A3B2WD93	1	tr
1	A0A494BBK3	1	tr
1	A0A0G2JEA9	1	tr
1	Q9CXA2	1	sp
1	F6USD5	1	tr
1	Q9CXW2	1	sp
1	Q9CY73	1	sp
1	Q9CYA0	1	sp
1	Q9CYG7-2	1	sp
1	D3YWL4	1	tr
1	D3YTR7	1	tr
1	D3YVI6	1	tr
1	A2A6M1	1	tr
1	Q9CZJ2	1	sp
1	Q9CZR8	1	sp
1	Q9D020-1	1	sp
1	Q9D0D3	1	sp
1	Q9D0F3	1	sp
1	Q9D0I9	1	sp
1	Q9D0Q7	1	sp
1	Q9D0R2	1	sp
1	Q9D0R8	1	sp
1	Q9D0Y8	1	sp
1	Q9D1H8	1	sp
1	Q9D1H9	1	sp
1	Q9D1I5	1	sp
1	Q9D1L0	1	sp
1	Q9D1L9	1	sp
1	Q9D1X0	1	sp
1	Q9D258	1	sp
1	D3Z1G7	1	tr
1	Q9D2M8	1	sp
1	Q9D2R0	1	sp
1	Q9D2R6	1	sp
1	A0A1W2P7X3	1	tr
1	Q9D404	1	sp
1	Q9D5V6	1	sp
1	A2ANA0	1	tr
1	A0A0J9YTY6	1	tr
1	Q9D787	1	sp
1	Q9D7A8	1	sp
1	Q9D7N3	1	sp
1	Q9D832	1	sp
1	Q9D898	1	sp
1	Q9D8S4	1	sp
1	Q9D8S9	1	sp
1	Q8C845	1	tr
1	Q9DAK9	1	sp
1	A0A0N4SVT3	1	tr
1	A0A1Y7VLY5	1	tr
1	Q9DB60	1	sp
1	D3YY36	1	tr
1	H3BKM0	1	tr
1	A2ACG7	1	tr
1	Q9DBS5	1	sp
1	Q9DBZ1-2	1	sp
1	A2AIW9	1	tr
1	Q9DCC4	1	sp
1	Q8VCR4	1	tr
1	Q9DCH4	1	sp
1	E9PUC6	1	tr
1	Q9DCZ1	1	sp
1	Q9DD18	1	sp
1	Q9EP95	1	sp
1	Q9EPB5	1	sp
1	Q9EPJ9	1	sp
1	Q9EQH2	1	sp
1	A2BE92	1	tr
1	Q9ER00	1	sp
1	Q9ERD7	1	sp
1	F6SWV4	1	tr
1	Q9ERG0-2	1	sp
1	Q9ES97-3	1	sp
1	Q9ESB3	1	sp
1	Q9ESP1	1	sp
1	Q9EST5	1	sp
1	Q9ET54-5	1	sp
1	Q9ET78	1	sp
1	D3YTS4	1	tr
1	Q6P8N8	1	tr
1	A0A286YDI5	1	tr
1	Q9JI91	1	sp
1	A0A0G2JED4	1	tr
1	Q9JIF9	1	sp
1	B8JJ90	1	tr
1	Q9JJH1	1	sp
1	Q9JJL8	1	sp
1	Q9JJV2-3	1	sp
1	Q9JJW5	1	sp
1	D3YYR5	1	tr
1	Q9JK37	1	sp
1	Q9JK42	1	sp
1	D3YXV9	1	tr
1	Q9JKF1	1	sp
1	A0A0A6YVW1	1	tr
1	A0A0A6YXP3	1	tr
1	A0A0A6YVU8	1	tr
1	A0A0A6YVU1	1	tr
1	Q80VB6	1	tr
1	Q9JLV1	1	sp
1	A2A9X5	1	tr
1	A2A6Q3	1	tr
1	Q9JMC3	1	sp
1	Q9JMH6-2	1	sp
1	Q9QUH0	1	sp
1	Q9QUR6	1	sp
1	Q9QWK4	1	sp
1	D6RDE9	1	tr
1	F8VQE2	1	tr
1	Q9QXS6-3	1	sp
1	F6RL59	1	tr
1	Q8BH80	1	tr
1	Q9QYA2	1	sp
1	Q9QYB5-2	1	sp
1	Q9QYC0-2	1	sp
1	Q9QYH6	1	sp
1	F7BTP8	1	tr
1	A0A3B2WCH2	1	tr
1	Q8C5G6	1	tr
1	F6RL36	1	tr
1	D3Z645	1	tr
1	A0A0R4J174	1	tr
1	Q9QZM0	1	sp
1	F7C3I9	1	tr
1	Q9QZQ8-2	1	sp
1	Q9QZS0	1	sp
1	A0A3Q4EGA7	1	tr
1	Q9R069	1	sp
1	Q9R0N0	1	sp
1	D3Z7C6	1	tr
1	Q3TFP0	1	tr
1	F6ZKZ3	1	tr
1	Q9R1P1	1	sp
1	Q9R1P3	1	sp
1	A0A1L1SRN0	1	tr
1	G5E898	1	tr
1	Q9WTI7	1	sp
1	A2ANL9	1	tr
1	E9PUV4	1	tr
1	Q8C605	1	tr
1	Q9WUD1	1	sp
1	Q9WUK2-2	1	sp
1	D3YUN3	1	tr
1	Q9WV32	1	sp
1	Q9WV35	1	sp
1	Q6NZD2	1	tr
1	Q9WV91	1	sp
1	Q9WVC3	1	sp
1	D6RFA7	1	tr
1	Q9WVH9	1	sp
1	Q9WVQ5	1	sp
1	Q9Z0K8	1	sp
1	A2AAW9	1	tr
1	Q3UZP7	1	tr
1	Q9Z0V8	1	sp
1	Q9Z110-2	1	sp
1	Q9Z121	1	sp
1	Q9Z1D1	1	sp
1	Q9Z1F9	1	sp
1	Q9Z1G4-3	1	sp
1	Q9Z1Z2	1	sp
1	Q9Z247	1	sp
1	B2RUF0	1	tr
1	D3Z7C0	1	tr
1	A0A338P6R8	1	tr
1	Q9Z2R6	1	sp
1	A0A1B0GX25	1	tr
1	Q9Z2W0	1	sp
1	A0A1B0GSA1	1	tr
1	Q9Z315	1	sp
1	A0A075B5L3	1	tr
1	A0A075B5L7	1	tr
1	A0A075B677	1	tr
1	A0A0A6YX73	1	tr
1	A0A0A6YY53	1	tr
1	A0A0A6YYE7	1	tr
1	A0A0B4J1J0	1	tr
1	D3Z271	1	tr
1	A0A0N4SUI7	1	tr
1	D3YUC9	1	tr
1	A0A0U1RNP7	1	tr
1	A0A0X1KG57	1	tr
1	A0A140T8J4	1	tr
1	A0A140T8N5	1	tr
1	A0A140T8P6	1	tr
1	A0A338P6W9	1	tr
1	A0A3B2WCL2	1	tr
1	A0A494B9G1	1	tr
1	A0A494B9J0	1	tr
1	A0A571BF46	1	tr
1	E9Q2T3	1	tr
1	F7C583	1	tr
1	A0A5F8MPW1	1	tr
1	A2A5R8	1	tr
1	A2AE27	1	tr
1	A2AIR4	1	tr
1	A2AJ72	1	tr
1	A2AUR7	1	tr
1	E9QAY5	1	tr
1	A6H644	1	tr
1	Q9CPQ9	1	tr
1	B2RXT3	1	tr
1	C0J8I2	1	tr
1	D3YWT1	1	tr
1	D3Z450	1	tr
1	E9PZ21	1	tr
1	E9Q3G8	1	tr
1	F6WHQ7	1	tr
1	F7BE84	1	tr
1	F7CVJ5	1	tr
1	F7DBB3	1	tr
1	G3UW79	1	tr
1	G3UW82	1	tr
1	G5E8T3	1	tr
1	Q14BI5	1	tr
1	Q3TN85	1	tr
1	Q4FE56	1	tr
1	Q504M2	1	tr
1	Q5RL20	1	tr
1	Q6GTM0	1	tr
1	Q6P5B5	1	tr
1	Q6XPS7	1	tr
1	Q80ZX0	1	tr
1	Q8C5R8	1	tr
1	Q91VK2	1	tr
1	Q9CPN9	1	tr
1	Q9CZ86	1	tr
1	Q9D6T9	1	tr
1	Q9ESU7	1	tr
1	Q9JHF5	1	tr
1	Q9R0T7	1	tr
1	Q9Z1A1	1	tr
1	Q9Z1R9	1	tr
