# Supplementary material for: Improving obesity research: Unveiling metabolic pathways through a 3D In vitro model of adipocytes using 3T3-L1 cells
Source: PLoS One. 2024 May 31;19(5):e0303612. doi: 10.1371/journal.pone.0303612 (PMC11142712; doi:10.1371/journal.pone.0303612)
Supplement: S2 File — (ZIP) [file pone.0303612.s002.zip › Supl Material_Avelino PLOS/Supl Material 2_MetaboAnalyst_result_pathway.csv]

	Total	Expected	Hits	Raw p	-log10(p)	Holm adjust	FDR	Impact
Oxidative phosphorylation	133	13.143	68	5.6407e-34	33.249	1.8445e-31	1.8445e-31	0.027027
Parkinson disease	142	14.032	65	7.0287e-29	28.153	2.2914e-26	1.1492e-26	0.14894
Huntington disease	193	19.072	73	6.2832e-26	25.202	2.042e-23	6.8487e-24	0.095238
Alzheimer disease	173	17.095	68	2.3481e-25	24.629	7.6077e-23	1.9195e-23	0.17544
Non-alcoholic fatty liver disease (NAFLD)	150	14.823	58	2.3931e-21	20.621	7.7296e-19	1.5651e-19	0.25
Thermogenesis	230	22.728	72	5.3808e-20	19.269	1.7326e-17	2.9325e-18	0.22642
Valine, leucine and isoleucine degradation	56	5.5338	33	1.2996e-19	18.886	4.1718e-17	6.0712e-18	2.7755
Citrate cycle (TCA cycle)	32	3.1621	24	2.7093e-18	17.567	8.6697e-16	1.1074e-16	3.0476
Glycolysis or Gluconeogenesis	66	6.5219	34	1.1441e-17	16.942	3.6496e-15	4.1568e-16	2.5882
Propanoate metabolism	33	3.261	22	4.0128e-15	14.397	1.2761e-12	1.3122e-13	2.5833
Pyruvate metabolism	38	3.755	22	2.8429e-13	12.546	9.0119e-11	8.451e-12	3.7273
Fatty acid degradation	50	4.9408	24	5.4723e-12	11.262	1.7292e-09	1.4912e-10	3.0968
Proteasome	46	4.5456	21	3.8609e-10	9.4133	1.2162e-07	9.7116e-09	0
Ribosome	174	17.194	44	2.6799e-09	8.5719	8.4148e-07	6.2594e-08	0
Glyoxylate and dicarboxylate metabolism	31	3.0633	16	5.2034e-09	8.2837	1.6287e-06	1.1343e-07	0.82609
Pentose phosphate pathway	32	3.1621	16	9.4591e-09	8.0241	2.9513e-06	1.9332e-07	3.32
Focal adhesion	199	19.665	46	2.4564e-08	7.6097	7.6393e-06	4.7249e-07	1.3559
Cardiac muscle contraction	86	8.4983	27	2.6114e-08	7.5831	8.0953e-06	4.744e-07	0.53846
PPAR signaling pathway	87	8.5971	27	3.4371e-08	7.4638	1.0621e-05	5.9154e-07	1.1373
Protein processing in endoplasmic reticulum	164	16.206	40	4.2438e-08	7.3722	1.3071e-05	6.9386e-07	0.16327
Arginine and proline metabolism	50	4.9408	19	1.0231e-07	6.9901	3.1408e-05	1.5931e-06	1.359
Fructose and mannose metabolism	35	3.4586	15	3.6124e-07	6.4422	0.00011054	5.3693e-06	2.1667
Retrograde endocannabinoid signaling	148	14.625	35	6.5971e-07	6.1806	0.00020121	9.3793e-06	0.425
Cysteine and methionine metabolism	52	5.1385	18	1.1194e-06	5.951	0.00034029	1.4644e-05	0.97297
Bacterial invasion of epithelial cells	73	7.2136	22	1.1196e-06	5.9509	0.00034029	1.4644e-05	0.67442
Butanoate metabolism	27	2.6681	12	3.4293e-06	5.4648	0.0010356	4.313e-05	2.3846
Lysosome	124	12.253	28	2.1644e-05	4.6647	0.0065148	0.00026213	0
Galactose metabolism	32	3.1621	12	2.7915e-05	4.5542	0.0083744	0.000326	1.3043
Tryptophan metabolism	48	4.7432	15	3.5506e-05	4.4497	0.010616	0.00040036	0.80952
ECM-receptor interaction	88	8.6959	21	9.7961e-05	4.0089	0.029192	0.0010678	0.94167
Regulation of actin cytoskeleton	216	21.344	39	0.00013648	3.8649	0.040535	0.0014397	1.0133
Tight junction	166	16.404	32	0.0001555	3.8083	0.046029	0.001589	0.60465
Spliceosome	132	13.044	27	0.00018212	3.7396	0.053727	0.0018047	0
Alanine, aspartate and glutamate metabolism	38	3.755	12	0.00019147	3.7179	0.056291	0.0018414	1.375
Central carbon metabolism in cancer	67	6.6207	17	0.00020129	3.6962	0.058979	0.0018807	0.31579
Fatty acid biosynthesis	19	1.8775	8	0.0002463	3.6085	0.07192	0.0022373	4.1111
Salmonella infection	75	7.4113	18	0.00028077	3.5517	0.081704	0.0024814	0.69048
Complement and coagulation cascades	88	8.6959	20	0.00028843	3.54	0.083644	0.002482	0.34921
Phagosome	180	17.787	33	0.0003279	3.4843	0.094763	0.0027493	0.19718
Glutathione metabolism	65	6.4231	16	0.0004455	3.3512	0.1283	0.0036419	1.7778
Endocytosis	269	26.582	44	0.00051807	3.2856	0.14868	0.0041319	0.25833
Lysine degradation	61	6.0278	15	0.00067416	3.1712	0.19281	0.0052107	0.65217
Cholesterol metabolism	49	4.842	13	0.0007017	3.1538	0.19999	0.0052107	0.23684
Amino sugar and nucleotide sugar metabolism	49	4.842	13	0.0007017	3.1538	0.19999	0.0052107	1.0909
beta-Alanine metabolism	32	3.1621	10	0.00071707	3.1444	0.20293	0.0052107	1.9545
Glycine, serine and threonine metabolism	40	3.9527	11	0.0012945	2.8879	0.36506	0.0090066	0.86842
Tyrosine metabolism	40	3.9527	11	0.0012945	2.8879	0.36506	0.0090066	1.1778
Amoebiasis	107	10.573	21	0.0015957	2.7971	0.44679	0.010718	0.071429
Aminoacyl-tRNA biosynthesis	66	6.5219	15	0.0016061	2.7942	0.4481	0.010718	0.044444
Metabolism of xenobiotics by cytochrome P450	67	6.6207	15	0.0018848	2.7247	0.52397	0.012326	0.70492
Ubiquinone and other terpenoid-quinone biosynthesis	11	1.087	5	0.002588	2.587	0.71688	0.016275	0.76923
Sulfur metabolism	11	1.087	5	0.002588	2.587	0.71688	0.016275	0.77778
Adherens junction	71	7.016	15	0.0034332	2.4643	0.94412	0.021182	0.87671
Nitrogen metabolism	17	1.6799	6	0.0043538	2.3611	1	0.026365	1.3333
Prion diseases	34	3.3598	9	0.0046552	2.3321	1	0.027678	0.12281
Drug metabolism - other enzymes	88	8.6959	17	0.0050692	2.2951	1	0.029601	1.0526
Ferroptosis	41	4.0515	10	0.0055	2.2596	1	0.031552	0.14706
Glucagon signaling pathway	104	10.277	19	0.0059485	2.2256	1	0.033537	0.59184
HIF-1 signaling pathway	112	11.068	20	0.0063	2.2007	1	0.034917	0.64062
Purine metabolism	136	13.439	23	0.0070423	2.1523	1	0.038381	3.9118
Arginine biosynthesis	19	1.8775	6	0.0080397	2.0948	1	0.043098	1
Platelet activation	125	12.352	21	0.010499	1.9789	1	0.055372	0.40299
RNA transport	166	16.404	26	0.011828	1.9271	1	0.061395	0.28431
Collecting duct acid secretion	27	2.6681	7	0.01365	1.8649	1	0.069163	0
Apoptosis	136	13.439	22	0.013748	1.8618	1	0.069163	0.37864
Pentose and glucuronate interconversions	34	3.3598	8	0.015585	1.8073	1	0.077217	1
Leukocyte transendothelial migration	115	11.364	19	0.017111	1.7667	1	0.083511	0.41026
Synthesis and degradation of ketone bodies	11	1.087	4	0.017726	1.7514	1	0.085241	2.75
Fatty acid elongation	29	2.8657	7	0.020177	1.6951	1	0.095622	1.8684
Protein digestion and absorption	94	9.2888	16	0.021042	1.6769	1	0.097986	0
Phenylalanine metabolism	23	2.2728	6	0.021275	1.6721	1	0.097986	1.0909
Histidine metabolism	24	2.3716	6	0.026065	1.5839	1	0.11838	0.53333
Legionellosis	59	5.8302	11	0.027899	1.5544	1	0.12497	0.11905
Hypertrophic cardiomyopathy (HCM)	91	8.9923	15	0.032385	1.4897	1	0.14311	0.35897
Peroxisome	84	8.3006	14	0.03486	1.4577	1	0.15199	0
Drug metabolism - cytochrome P450	69	6.8184	12	0.036405	1.4388	1	0.15651	0.64706
Sulfur relay system	8	0.79054	3	0.036854	1.4335	1	0.15651	0.33333
Synaptic vesicle cycle	77	7.6089	13	0.037458	1.4265	1	0.15703	0.10714
Starch and sucrose metabolism	33	3.261	7	0.039153	1.4072	1	0.16207	1.4286
Dilated cardiomyopathy (DCM)	94	9.2888	15	0.041709	1.3798	1	0.17049	0.44737
Porphyrin and chlorophyll metabolism	41	4.0515	8	0.044522	1.3514	1	0.17974	0.72727
Proteoglycans in cancer	205	20.257	28	0.047796	1.3206	1	0.1906	0.41899
Glycosaminoglycan degradation	21	2.0752	5	0.049736	1.3033	1	0.19595	0.4
Vasopressin-regulated water reabsorption	43	4.2491	8	0.056834	1.2454	1	0.22125	0.045455
Renin-angiotensin system	36	3.5574	7	0.059233	1.2274	1	0.22787	0
Antigen processing and presentation	91	8.9923	14	0.062113	1.2068	1	0.23617	0.36842
Arrhythmogenic right ventricular cardiomyopathy (ARVC)	77	7.6089	12	0.074061	1.1304	1	0.27837	0.034483
African trypanosomiasis	38	3.755	7	0.075582	1.1216	1	0.28086	0.16667
Gap junction	86	8.4983	13	0.078808	1.1034	1	0.28457	0.39024
Selenocompound metabolism	17	1.6799	4	0.079609	1.099	1	0.28457	0.35714
Neomycin, kanamycin and gentamicin biosynthesis	5	0.49408	2	0.079691	1.0986	1	0.28457	0
Platinum drug resistance	78	7.7077	12	0.080062	1.0966	1	0.28457	0.30435
Fc gamma R-mediated phagocytosis	90	8.8935	13	0.10405	0.98276	1	0.36585	0.31818
Toxoplasmosis	108	10.672	15	0.11027	0.95756	1	0.38359	0.18644
AMPK signaling pathway	126	12.451	17	0.11436	0.94173	1	0.39364	0.23881
Small cell lung cancer	92	9.0912	13	0.1183	0.92702	1	0.40295	0.15909
Pertussis	76	7.5101	11	0.12632	0.89852	1	0.42585	0.42308
Glycerolipid metabolism	61	6.0278	9	0.14395	0.8418	1	0.48031	1.6111
Viral carcinogenesis	231	22.827	28	0.1484	0.82856	1	0.49017	0.0072993
Proximal tubule bicarbonate reclamation	22	2.174	4	0.16653	0.77851	1	0.54455	0.25
Phenylalanine, tyrosine and tryptophan biosynthesis	8	0.79054	2	0.18333	0.73677	1	0.58773	0.33333
Riboflavin metabolism	8	0.79054	2	0.18333	0.73677	1	0.58773	1.25
Glycosphingolipid biosynthesis - globo and isoglobo series	16	1.5811	3	0.20559	0.687	1	0.65269	0.5
Insulin signaling pathway	139	13.736	17	0.20995	0.67788	1	0.6545	0.31148
Necroptosis	176	17.392	21	0.21016	0.67745	1	0.6545	0.41333
Vitamin B6 metabolism	9	0.88935	2	0.22105	0.65551	1	0.68191	0.81818
Amyotrophic lateral sclerosis (ALS)	52	5.1385	7	0.25084	0.60061	1	0.7628	0.38462
Folate biosynthesis	26	2.5692	4	0.25193	0.59871	1	0.7628	0.46875
Pantothenate and CoA biosynthesis	18	1.7787	3	0.26016	0.58476	1	0.78048	0.57143
PI3K-Akt signaling pathway	355	35.08	39	0.26277	0.58042	1	0.78115	0.27273
Longevity regulating pathway - multiple species	62	6.1267	8	0.26644	0.5744	1	0.7829	0.27083
Biotin metabolism	3	0.29645	1	0.26815	0.57162	1	0.7829	0
Ascorbate and aldarate metabolism	27	2.6681	4	0.27461	0.56129	1	0.79466	0.33333
Human papillomavirus infection	361	35.673	39	0.29958	0.52349	1	0.85931	0.16312
Regulation of lipolysis in adipocytes	56	5.5338	7	0.31489	0.50184	1	0.89539	0.23684
Chemical carcinogenesis	95	9.3876	11	0.3362	0.4734	1	0.94357	0.19512
Valine, leucine and isoleucine biosynthesis	4	0.39527	1	0.34049	0.46789	1	0.94357	0
D-Glutamine and D-glutamate metabolism	4	0.39527	1	0.34049	0.46789	1	0.94357	0.33333
Pyrimidine metabolism	58	5.7314	7	0.34799	0.45843	1	0.94975	1.5085
Fluid shear stress and atherosclerosis	144	14.23	16	0.34853	0.45776	1	0.94975	0.1413
Fat digestion and absorption	40	3.9527	5	0.36118	0.44228	1	0.97607	0
Arachidonic acid metabolism	89	8.7947	10	0.38378	0.41591	1	1	1.7381
Apoptosis - multiple species	32	3.1621	4	0.39081	0.40803	1	1	0.15152
Terpenoid backbone biosynthesis	23	2.2728	3	0.40046	0.39744	1	1	0.058824
Insulin resistance	110	10.87	12	0.40408	0.39353	1	1	0.13265
Mineral absorption	52	5.1385	6	0.40949	0.38776	1	1	0
Hepatitis C	160	15.811	17	0.41389	0.38312	1	1	0.3
AGE-RAGE signaling pathway in diabetic complications	101	9.9805	11	0.41419	0.3828	1	1	0.21667
RNA degradation	82	8.103	9	0.42247	0.3742	1	1	0.048387
Thyroid hormone synthesis	73	7.2136	8	0.43472	0.36179	1	1	0.10638
Glycosphingolipid biosynthesis - ganglio series	15	1.4823	2	0.44475	0.35189	1	1	0.14815
Thiamine metabolism	15	1.4823	2	0.44475	0.35189	1	1	0.33333
Estrogen signaling pathway	134	13.241	14	0.45493	0.34206	1	1	0.32787
alpha-Linolenic acid metabolism	25	2.4704	3	0.45499	0.34199	1	1	0.5
Caffeine metabolism	6	0.5929	1	0.46446	0.33306	1	1	0.5
Influenza A	166	16.404	17	0.47636	0.32206	1	1	0.18519
Primary bile acid biosynthesis	16	1.5811	2	0.47891	0.31975	1	1	0.27907
Rheumatoid arthritis	86	8.4983	9	0.48048	0.31832	1	1	0
Long-term potentiation	67	6.6207	7	0.49776	0.30298	1	1	0.5
Amphetamine addiction	68	6.7196	7	0.51391	0.28911	1	1	0.21667
Oocyte meiosis	119	11.759	12	0.51578	0.28753	1	1	0.14286
Biosynthesis of unsaturated fatty acids	7	0.69172	1	0.51741	0.28616	1	1	0
Type II diabetes mellitus	48	4.7432	5	0.52083	0.28331	1	1	0.20833
Cocaine addiction	48	4.7432	5	0.52083	0.28331	1	1	0.29167
Neurotrophin signaling pathway	121	11.957	12	0.53995	0.26765	1	1	0.38158
Yersinia infection	121	11.957	12	0.53995	0.26765	1	1	0.42353
Adrenergic signaling in cardiomyocytes	152	15.02	15	0.54277	0.26538	1	1	0.57447
cGMP-PKG signaling pathway	173	17.095	17	0.54794	0.26127	1	1	0.35938
Measles	144	14.23	14	0.56745	0.24607	1	1	0.21176
One carbon pool by folate	19	1.8775	2	0.57321	0.24168	1	1	0.85714
Inositol phosphate metabolism	73	7.2136	7	0.5915	0.22805	1	1	0.71053
Various types of N-glycan biosynthesis	20	1.9763	2	0.60176	0.22058	1	1	0
Relaxin signaling pathway	129	12.747	12	0.63175	0.19945	1	1	0.4125
Pancreatic cancer	76	7.5101	7	0.63491	0.19729	1	1	0.27451
SNARE interactions in vesicular transport	33	3.261	3	0.64655	0.1894	1	1	0.09375
Viral myocarditis	88	8.6959	8	0.65147	0.18611	1	1	0.22581
Systemic lupus erythematosus	142	14.032	13	0.65679	0.18257	1	1	0.19048
Oxytocin signaling pathway	153	15.119	14	0.66032	0.18024	1	1	0.57895
Leishmaniasis	68	6.7196	6	0.67536	0.17046	1	1	0.18605
Taurine and hypotaurine metabolism	11	1.087	1	0.68184	0.16631	1	1	0.57143
Dopaminergic synapse	134	13.241	12	0.68406	0.16491	1	1	0.38298
Tuberculosis	177	17.491	16	0.68498	0.16432	1	1	0.43137
Chagas disease (American trypanosomiasis)	102	10.079	9	0.68946	0.16149	1	1	0.26562
Endometrial cancer	58	5.7314	5	0.69138	0.16028	1	1	0.20455
Vitamin digestion and absorption	24	2.3716	2	0.70145	0.15401	1	1	0
Sphingolipid metabolism	48	4.7432	4	0.71185	0.14761	1	1	1.25
p53 signaling pathway	71	7.016	6	0.71574	0.14525	1	1	0.16393
Adipocytokine signaling pathway	71	7.016	6	0.71574	0.14525	1	1	0.25
Endocrine and other factor-regulated calcium reabsorption	60	5.929	5	0.71999	0.14267	1	1	0.051282
Thyroid cancer	37	3.6562	3	0.72251	0.14116	1	1	0.16
Hippo signaling pathway	154	15.218	13	0.76562	0.11599	1	1	0.1
mTOR signaling pathway	154	15.218	13	0.76562	0.11599	1	1	0.28
Prostate cancer	99	9.7829	8	0.77497	0.11071	1	1	0.18868
Protein export	28	2.7669	2	0.77949	0.10819	1	1	0
Colorectal cancer	88	8.6959	7	0.77951	0.10818	1	1	0.26761
Bladder cancer	41	4.0515	3	0.78511	0.10507	1	1	0.23333
Alcoholism	201	19.862	17	0.78626	0.10444	1	1	0.36066
Axon guidance	180	17.787	15	0.79387	0.10025	1	1	0.41606
Longevity regulating pathway	90	8.8935	7	0.79887	0.097522	1	1	0.15909
Malaria	55	5.4349	4	0.80633	0.093488	1	1	0
IL-17 signaling pathway	91	8.9923	7	0.80806	0.092557	1	1	0
Nicotinate and nicotinamide metabolism	43	4.2491	3	0.81175	0.090575	1	1	1.3333
Hepatocellular carcinoma	172	16.997	14	0.81516	0.088757	1	1	0.21277
Epstein-Barr virus infection	229	22.629	19	0.82211	0.085068	1	1	0.2093
Vascular smooth muscle contraction	140	13.834	11	0.82896	0.081465	1	1	0.45283
Autophagy - other	32	3.1621	2	0.83905	0.076212	1	1	0.2963
mRNA surveillance pathway	95	9.3876	7	0.84159	0.074899	1	1	0.25
Parathyroid hormone synthesis, secretion and action	107	10.573	8	0.84247	0.074445	1	1	0.4
Melanoma	72	7.1148	5	0.85215	0.069483	1	1	0.29032
Staphylococcus aureus infection	121	11.957	9	0.85741	0.066809	1	1	0.54545
Long-term depression	61	6.0278	4	0.86574	0.062613	1	1	0.53125
Gastric acid secretion	74	7.3125	5	0.86816	0.061398	1	1	0.31034
Glioma	74	7.3125	5	0.86816	0.061398	1	1	0.38095
Sphingolipid signaling pathway	124	12.253	9	0.87572	0.057636	1	1	0.40323
N-Glycan biosynthesis	50	4.9408	3	0.88397	0.053562	1	1	0.13158
GABAergic synapse	89	8.7947	6	0.88532	0.052898	1	1	0.25
Ribosome biogenesis in eukaryotes	116	11.463	8	0.8981	0.046677	1	1	0.016667
Mismatch repair	22	2.174	1	0.89893	0.046273	1	1	0
Aldosterone-regulated sodium reabsorption	38	3.755	2	0.9014	0.045084	1	1	0.16667
EGFR tyrosine kinase inhibitor resistance	79	7.8065	5	0.9019	0.044842	1	1	0.7069
Non-small cell lung cancer	66	6.5219	4	0.9026	0.044505	1	1	0.21277
Renal cell carcinoma	68	6.7196	4	0.91464	0.03875	1	1	0.16981
RIG-I-like receptor signaling pathway	68	6.7196	4	0.91464	0.03875	1	1	0.33333
TGF-beta signaling pathway	95	9.3876	6	0.91829	0.037022	1	1	0.12676
Pancreatic secretion	108	10.672	7	0.91937	0.036512	1	1	0.065217
Cellular senescence	185	18.281	13	0.93086	0.031116	1	1	0.24468
Hepatitis B	162	16.008	11	0.93491	0.029232	1	1	0.11905
VEGF signaling pathway	58	5.7314	3	0.93542	0.028994	1	1	0.18519
Glutamatergic synapse	113	11.166	7	0.93897	0.027349	1	1	0.31915
Phototransduction	27	2.6681	1	0.94002	0.026863	1	1	0.11111
Rap1 signaling pathway	214	21.147	15	0.94425	0.024913	1	1	0.36709
Pathways in cancer	539	53.262	43	0.94902	0.022726	1	1	0.22545
Carbohydrate digestion and absorption	46	4.5456	2	0.94999	0.022283	1	1	0
Chronic myeloid leukemia	76	7.5101	4	0.95056	0.02202	1	1	0.12
Progesterone-mediated oocyte maturation	90	8.8935	5	0.95083	0.021898	1	1	0.18919
GnRH signaling pathway	90	8.8935	5	0.95083	0.021898	1	1	0.275
Retinol metabolism	91	8.9923	5	0.95394	0.020481	1	1	0.76471
Serotonergic synapse	131	12.945	8	0.95407	0.020418	1	1	0.32609
Ether lipid metabolism	47	4.6444	2	0.95413	0.020392	1	1	0.61111
Thyroid hormone signaling pathway	118	11.66	7	0.95424	0.020343	1	1	0.19481
Mitophagy - animal	63	6.2255	3	0.95587	0.019601	1	1	0.083333
Antifolate resistance	30	2.9645	1	0.95615	0.019475	1	1	0
Cell cycle	123	12.154	7	0.96599	0.015028	1	1	0.054945
Apelin signaling pathway	137	13.538	8	0.96734	0.014421	1	1	0.32787
Glycerophospholipid metabolism	97	9.5852	5	0.9691	0.013629	1	1	1.0408
Ubiquitin mediated proteolysis	138	13.637	8	0.96918	0.013597	1	1	0
Autophagy - animal	138	13.637	8	0.96918	0.013597	1	1	0.17476
Cholinergic synapse	112	11.068	6	0.9711	0.012738	1	1	0.46154
Choline metabolism in cancer	98	9.6841	5	0.97113	0.012722	1	1	0.20513
Circadian entrainment	98	9.6841	5	0.97113	0.012722	1	1	0.48889
ErbB signaling pathway	84	8.3006	4	0.97209	0.012292	1	1	0.81356
Calcium signaling pathway	192	18.973	12	0.97259	0.01207	1	1	0.22917
Human cytomegalovirus infection	255	25.198	17	0.97337	0.011723	1	1	0.33562
DNA replication	35	3.4586	1	0.97399	0.011446	1	1	0
Acute myeloid leukemia	70	6.9172	3	0.97451	0.011212	1	1	0.19149
PD-L1 expression and PD-1 checkpoint pathway in cancer	88	8.6959	4	0.97921	0.0091246	1	1	0.28169
T cell receptor signaling pathway	103	10.178	5	0.97954	0.0089799	1	1	0.092308
Human immunodeficiency virus 1 infection	238	23.518	15	0.98164	0.0080456	1	1	0.34167
Renin secretion	76	7.5101	3	0.98428	0.006881	1	1	0.14706
Nicotine addiction	40	3.9527	1	0.98458	0.0067508	1	1	0
Endocrine resistance	93	9.19	4	0.98571	0.0062504	1	1	0.15517
Homologous recombination	41	4.0515	1	0.98611	0.0060759	1	1	0
Human T-cell leukemia virus 1 infection	246	24.309	15	0.9877	0.0053755	1	1	0.067227
Nucleotide excision repair	43	4.2491	1	0.98873	0.0049226	1	1	0
GnRH secretion	63	6.2255	2	0.98895	0.0048271	1	1	0.1875
C-type lectin receptor signaling pathway	112	11.068	5	0.9892	0.0047179	1	1	0.15686
Basal transcription factors	44	4.3479	1	0.98985	0.0044313	1	1	0
Phosphatidylinositol signaling system	98	9.6841	4	0.99025	0.0042549	1	1	1.1458
Phospholipase D signaling pathway	148	14.625	7	0.99312	0.0029982	1	1	0.32075
Ras signaling pathway	232	22.926	13	0.99355	0.0028088	1	1	0.32941
Cortisol synthesis and secretion	69	6.8184	2	0.99361	0.0027822	1	1	0.2
Type I diabetes mellitus	70	6.9172	2	0.99418	0.0025368	1	1	0
Linoleic acid metabolism	50	4.9408	1	0.99458	0.0023595	1	1	1
Morphine addiction	91	8.9923	3	0.9955	0.0019603	1	1	0.21538
Notch signaling pathway	54	5.3361	1	0.99644	0.0015507	1	1	0.043478
Inflammatory mediator regulation of TRP channels	127	12.55	5	0.99645	0.0015452	1	1	0.22917
Hematopoietic cell lineage	94	9.2888	3	0.99651	0.0015166	1	1	0
Salivary secretion	78	7.7077	2	0.99723	0.0012054	1	1	0.088235
FoxO signaling pathway	131	12.945	5	0.99738	0.0011378	1	1	0.088608
Ovarian steroidogenesis	57	5.6326	1	0.9974	0.001132	1	1	0
Growth hormone synthesis, secretion and action	116	11.463	4	0.99766	0.001017	1	1	0.25926
Toll-like receptor signaling pathway	99	9.7829	3	0.99773	0.00098522	1	1	0.038961
NOD-like receptor signaling pathway	209	20.653	10	0.99786	0.00092963	1	1	0.10256
Melanogenesis	100	9.8817	3	0.99792	0.0009033	1	1	0.16216
MAPK signaling pathway	294	29.052	16	0.99812	0.00081915	1	1	0.32203
Th17 cell differentiation	102	10.079	3	0.99825	0.00075895	1	1	0.066667
Allograft rejection	63	6.2255	1	0.99861	0.0006032	1	1	0
Basal cell carcinoma	63	6.2255	1	0.99861	0.0006032	1	1	0.041667
Kaposi sarcoma-associated herpesvirus infection	216	21.344	10	0.99864	0.00058899	1	1	0.13333
Insulin secretion	86	8.4983	2	0.99869	0.00056789	1	1	0.18421
Cytosolic DNA-sensing pathway	64	6.3243	1	0.99875	0.00054312	1	1	0.096774
Graft-versus-host disease	65	6.4231	1	0.99887	0.00048902	1	1	0.047619
Cushing syndrome	159	15.712	6	0.99895	0.00045571	1	1	0.23256
Fc epsilon RI signaling pathway	67	6.6207	1	0.99909	0.00039644	1	1	0.051282
TNF signaling pathway	113	11.166	3	0.99934	0.00028797	1	1	0.072165
Gastric cancer	150	14.823	5	0.99941	0.00025492	1	1	0.10112
Bile secretion	72	7.1148	1	0.99946	0.00023455	1	1	0
Prolactin signaling pathway	72	7.1148	1	0.99946	0.00023455	1	1	0.055556
cAMP signaling pathway	215	21.246	9	0.99947	0.00022999	1	1	0.13253
Natural killer cell mediated cytotoxicity	117	11.562	3	0.99954	0.00020155	1	1	0.10112
Aldosterone synthesis and secretion	101	9.9805	2	0.99969	0.0001358	1	1	0.175
Autoimmune thyroid disease	78	7.7077	1	0.99971	0.0001249	1	1	0
MicroRNAs in cancer	303	29.942	14	0.9998	8.8092e-05	1	1	0.052511
B cell receptor signaling pathway	82	8.103	1	0.99981	8.204e-05	1	1	0.046512
Chemokine signaling pathway	198	19.566	7	0.99982	7.9693e-05	1	1	0.35714
Osteoclast differentiation	128	12.649	3	0.99983	7.4731e-05	1	1	0.1
Transcriptional misregulation in cancer	183	18.084	6	0.99984	7.0278e-05	1	1	0
Th1 and Th2 cell differentiation	87	8.5971	1	0.99989	4.8499e-05	1	1	0.015625
Steroid hormone biosynthesis	89	8.7947	1	0.99991	3.9298e-05	1	1	0.25773
Herpes simplex virus 1 infection	436	43.084	22	0.99994	2.4611e-05	1	1	0.31148
Wnt signaling pathway	162	16.008	4	0.99995	2.0282e-05	1	1	0.08642
JAK-STAT signaling pathway	165	16.305	4	0.99996	1.5557e-05	1	1	0.23529
Breast cancer	147	14.526	3	0.99997	1.3033e-05	1	1	0.097087
Viral protein interaction with cytokine and cytokine receptor	103	10.178	1	0.99998	9.0006e-06	1	1	0.021429
Cell adhesion molecules (CAMs)	171	16.898	4	0.99998	9.1259e-06	1	1	0.028571
NF-kappa B signaling pathway	110	10.87	1	0.99999	4.3033e-06	1	1	0.0075188
Cytokine-cytokine receptor interaction	296	29.25	1	1	1.0367e-14	1	1	0.011594
Neuroactive ligand-receptor interaction	350	34.586	8	1	1.1103e-09	1	1	0.030534
Signaling pathways regulating pluripotency of stem cells	138	13.637	1	1	2.2345e-07	1	1	0.051546
Olfactory transduction	1133	111.96	1	1	0	1	1	0.16667
